# Supplementary material for: A Classifier for Patient-Derived Colorectal Tumoroid Drug Sensitivity Using Confocal Imaging and Growth Rate Inhibition Metrics
Source: Cancer Res Commun. 2026 Mar 4;6(3):466–76. doi: 10.1158/2767-9764.CRC-25-0473 (PMC13012007; doi:10.1158/2767-9764.CRC-25-0473)
Supplement: Supplementary Table S1 — Patient characteristics of individual samples. [file crc-25-0473_supplementary_table_s1_suppst1.xlsx]

## Sheet: Ark1
Sample	Successful tumoroid culture	Reason for non-success	Sex	Age	Initial WHO-PS	TNM-stage	Clinical stage	Primary tumor location	Histological subtype	Histological grade	Tumor size (mm)	CEA preop	Molecular subtype	Molecular pathology	Neoadjuvant treatment	Adjuvant treatment	Disease relapse	Relapse treatment	Palliative treatment	Alive	In follow-up	Sensitive gr50 sn	Sensitive gr50 oxa	Sensitive reltot sn	Sensitive reltot oxa	Growth rate
Sample 1	Yes	NA	M	68	0	T3N1bM0	3b	Sigmoideum	Adenocarcinoma	2	35	6.2	NA	NA	No	Yes	No	NA	No	Yes	Yes, GP	0	0	0	1	fast
Sample 2	No	Failed to reach pre-determined level of growth in negative control	M	83	1	T4aN1M1	4	Right flexure	Adenocarcinoma	3	80	43	MSI-H	BRAF-mut.	No	No	No	NA	Yes	No	NA	NA	NA	NA	NA	NA
Sample 3	Yes	NA	M	74	1	T3N1bM0	3b	Right flexure	Adenocarcinoma	3	100	1.3	MSI-H	BRAF-mut, PIK3Ca-mut	No	Yes	Yes	Yes	No	Yes	Yes, oncologist	0	1	1	1	fast
Sample 4	Yes	NA	M	81	0	T3N0M0	2a	Sigmoideum	Adenocarcinoma	2	38	2.7	NA	NA	No	No	No	NA	No	Yes	No	1	1	1	1	fast
Sample 5	No	No growth	M	81	0	T3N2aM0	3c	Coecum	Adenocarcinoma	3	49	27.1	NA	NA	No	No	No	NA	No	No	NA	NA	NA	NA	NA	NA
Sample 6	No	No growth	F	78	0	T4aN0M0	2b	Ascendens	Adenocarcinoma	2	120	2.6	NA	NA	No	No	No	NA	No	Yes	Yes, surgeon	NA	NA	NA	NA	NA
Sample 7	Yes	NA	F	86	0	T2N0M0	1	Sigmoideum	Adenocarcinoma	2	35	2	NA	NA	No	No	No	NA	No	No	NA	1	1	1	1	fast
Sample 8	Yes	NA	F	40	0	T3N0M0	2a	Sigmoideum	Adenocarcinoma	2	50	1.8	NA	NA	No	No	No	NA	No	Yes	Yes, surgeon	1	0	0	0	slow
Sample 9	No	No growth	M	78	0	T4aN1bM0	3b	Sigmoideum	Adenocarcinoma	2	51	26.7	NA	NA	No	No	No	NA	No	Yes	Yes, oncologist	NA	NA	NA	NA	NA
Sample 10	Yes	NA	M	72	0	T3N2aM0	3c	Coecum	Adenocarcinoma	2	53	20	MSI-H	NA	No	Yes	No	NA	No	Yes	Yes, surgeon	1	1	1	0	slow
Sample 11	No	No growth	F	91	0	T3N0M0	2a	Descendens	Adenocarcinoma	3	48	666.5	NA	NA	No	No	No	NA	No	No	NA	NA	NA	NA	NA	NA
Sample 12	Yes	NA	M	84	0	T3N0M0	2a	Ascendens	Adenocarcinoma	2	48	1.8	NA	NA	No	No	No	NA	No	Yes	Yes, surgeon	0	0	0	0	slow
Sample 13	Yes	NA	M	69	0	T2N1aM0	3a	Rectosigmoid	Adenocarcinoma	2	39	3.1	NA	NA	No	No	No	NA	No	Yes	Yes, surgeon	0	0	1	1	fast
Sample 14	No	No growth	F	72	1	T3N0M0	2a	Coecum	Adenocarcinoma	2	39	6.4	NA	NA	No	No	No	NA	No	Yes	Yes, surgeon	NA	NA	NA	NA	NA
Sample 15	No	No growth	F	80	0	T3N0M0	2a	Right flexure	Adenocarcinoma	2	65	6.1	NA	NA	No	No	No	NA	No	Yes	Yes, sugeron	NA	NA	NA	NA	NA
Sample 16	No	Culture conditions likely got mixed up	M	46	0	T3N2M0	3c	Rectal	Adenocarcinoma	2	27	1.4	MSS	NA	No	No	No	NA	No	Yes	Yes, surgeon	NA	NA	NA	NA	NA
Sample 17	No	No growth	M	69	0	T3N0M0	2a	Transversum	Adenocarcinoma	2	70	13.5	NA	NA	No	No	No	NA	No	Yes	Yes, surgeon	NA	NA	NA	NA	NA
Sample 18	No	No growth	F	64	0	T3N1aM0	3a	Coecum	Adenocarcinoma	3	45	694	MSI-H	NA	No	No	Yes	Yes	No	Yes	Yes, surgeon	NA	NA	NA	NA	NA
Sample 19	No	No growth	M	54	0	T2N0M0	1	Coecum	Adenocarcinoma	2	40	<1,8	NA	NA	No	No	No	NA	No	Yes	Yes, surgeon	NA	NA	NA	NA	NA
Sample 20	No	No growth	M	77	0	T3N0M0	2a	Right flexure	Adenocarcinmoa	2	22	<1,8	MSS	NA	No	No	No	NA	No	Yes	Yes, surgeon	NA	NA	NA	NA	NA
Sample 21	No	Culture conditions likely got mixed up	M	76	2	T4bN0M0	2c	Sigmoideum	Adenocarcinoma	2	90	3.6	MSS	NA	Yes	No	No	NA	No	Yes	Yes, surgeon	NA	NA	NA	NA	NA
Sample 22	No	Failed to reach pre-determined level of growth in negative control	F	77	2	T2N0M0	1	Coecum	Adenoarcinoma	2	37	<1,8	NA	NA	No	No	No	NA	No	No	NA	NA	NA	NA	NA	NA
Sample 23	Yes	NA	M	78	0	T4N0M0	2b	Descendens	Adenocarcinoma	2	80	3.9	NA	NA	No	No	No	NA	No	Yes	Yes, surgeon	1	1	0	0	slow
Sample 24	Yes	NA	F	76	0	T3N1cM0	3c	Right flexure/transversum	Adenocarcinoma	3	53	5.6	MSI-H	NA	No	Yes	No	NA	No	Yes	Yes, surgeon	1	0	0	0	fast
Sample 25	Yes	NA	M	71	0	T2N0M0	1	Coecum	Adenocarcinoma	2	36	2.2	NA	NA	No	No	No	NA	No	Yes	Yes, surgeon	0	0	0	0	slow
Sample 26	No	No growth	F	73	0	T3N0M0	2a	Rectum	Adenoarcinoma	2	65	<1,8	NA	NA	No	No	No	NA	No	Yes	Yes, surgeon	NA	NA	NA	NA	NA
Sample 27	No	Failed to reach pre-determined level of growth in negative control	M	75	0	T3N2aM0	3c	Rectum	Adenocarcinoma	2	41	4.8	NA	NA	No	Yes	No	NA	No	Yes	Yes, oncologist	NA	NA	NA	NA	NA
Sample 28	Yes	NA	M	66	0	T3N0M0	2	Sigmoideum	Adenocarcinoma	2	50	2.3	MSS	NA	No	No	No	NA	No	Yes	Yes, surgeon	0	1	0	1	slow
Sample 29	No	Culture conditions likely got mixed up	M	75	0	T3N1bM0	3b	Sigmoideum	Adenocarcinoma	2	35	<1,8	MSS	NA	No	Yes	No	NA	No	Yes	Yes, surgeon	NA	NA	NA	NA	NA
Sample 30	Yes	NA	M	59	0	T2N0M0	1	Sigmoideum	Adenocarcinoma	2	22	10.7	NA	NA	No	No	No	NA	No	Yes	No	1	0	1	0	fast
Sample 31	Yes	NA	M	78	0	T3N2bM0	3c	Ascendens	MANEC	NA	50	<1,8	MSS	Ki-67 50%, pos. CK AE1/AE3, synaptophysin, og chromogranin A	No	Yes	No	NA	No	Yes	Yes, oncologist	0	0	0	0	fast
Sample 32	No	No growth	F	84	0	T3N0M0	2a	Left flexure	Adenocarcinoma	3	45	3.6	NA	NA	No	No	No	NA	No	Yes	Yes, surgeon	NA	NA	NA	NA	NA
Sample 33	No	No growth	M	82	0	T3N0M0	2a	Rectosigmoid	Adenocarcinoma	2	45	2.1	MSS	NA	No	No	No	NA	No	Yes	Yes, surgeon	NA	NA	NA	NA	NA
Sample 34	Yes	NA	M	66	0	T4aN1bM0	3b	Sigmoideum	Adenocarcinoma	2	53	5.1	NA	NA	No	Yes	No	NA	No	Yes	Yes, oncologist	0	1	0	1	slow
Sample 35	No	No growth	F	72	0	T3N0M0	2a	Ascendens	Adenocarcinoma	3	56	2.2	NA	NA	No	No	No	NA	No	Yes	Yes, surgeon	NA	NA	NA	NA	NA
Sample 36	No	No growth	F	87	0	T2N0M0	1	Coecum	Adenocarcinoma	1	32	4.2	NA	NA	No	No	No	NA	No	Yes	No	NA	NA	NA	NA	NA
Sample 37	No	No growth	M	44	0	T1N0M0	1	Coecum	Adenocarcinoma	2	15	<1,8	MSS	NA	No	No	No	NA	No	Yes	Yes, surgeon	NA	NA	NA	NA	NA
Sample 38	Yes	NA	M	73	0	T4N0M0	2b	Sigmoideum	Adenocarcinoma	2	45	23.7	NA	NA	No	No	No	NA	No	Yes	Yes, surgeon	1	1	1	1	slow
