# Supplementary material for: A Classifier for Patient-Derived Colorectal Tumoroid Drug Sensitivity Using Confocal Imaging and Growth Rate Inhibition Metrics
Source: Cancer Res Commun. 2026 Mar 4;6(3):466–76. doi: 10.1158/2767-9764.CRC-25-0473 (PMC13012007; doi:10.1158/2767-9764.CRC-25-0473)
Supplement: Supplementary R Script — R script for data analysis and generation of figures. [file crc-25-0473_supplementary_r_script.zip]

Archive with 1 entries (1 files):
- CRC-25-0473-ATR1_Supplementary_R_Script.rmd
