# Supplementary material for: A Classifier for Patient-Derived Colorectal Tumoroid Drug Sensitivity Using Confocal Imaging and Growth Rate Inhibition Metrics
Source: Cancer Res Commun. 2026 Mar 4;6(3):466–76. doi: 10.1158/2767-9764.CRC-25-0473 (PMC13012007; doi:10.1158/2767-9764.CRC-25-0473)
Supplement: Supplementary R Script — R script for data analysis and generation of figures. [file crc-25-0473_supplementary_r_script.zip › CRC-25-0473-ATR1_Supplementary_R_Script.rmd]

---
title: "R Notebook"
output: html_notebook
editor_options: 
  chunk_output_type: console
---

Analysis of patient data, descriptive statistics
```{r}
library(tidyverse)
library(exact2x2)

setwd("C:/Users/crist/OneDrive - NTNU/Phd/Papers/Screeningartikkel/data_analysis")

sem <- function(x, na.rm = TRUE) sd(x, na.rm = na.rm)/sqrt(sum(!is.na(x))) 

########## Importing and organizing data. Excluded samples are excluded due to mixup of experimental conditions ##########
patient_data <- read.csv("data_patient_spheroid.csv", sep = ";", dec = ",")%>%
  filter(!(Sample %in% c('Sample 16', 'Sample 21', 'Sample 29')))%>%
  filter(row_number() <= 35)%>%
  mutate(
    clinical.stage = as.character(clinical.stage),  # if it's a factor, convert to character
    clinical.stage = str_remove(clinical.stage, "[A-Za-z]"),  # remove any letters
    clinical.stage = as.numeric(clinical.stage)  # convert to numeric
  )%>%
  mutate(
    CEA.preop = as.character(CEA.preop),
    CEA.preop = ifelse(CEA.preop == "<1,8", "1", CEA.preop),
    CEA.preop = str_replace(CEA.preop, ",", "."),
    CEA.preop = as.numeric(CEA.preop)
  )%>%
  mutate(across(
    where(~ is.character(.) | is.factor(.)),
    ~ case_when(
         . == "Yes" ~ "1",
         . == "No"  ~ "0",
         TRUE       ~ as.character(.)
       )
  ))%>%
  mutate(across(
    where(~ is.character(.) | is.factor(.)),
    ~ case_when(
         . == "M" ~ "1",
         . == "F"  ~ "0",
         TRUE       ~ as.character(.)
       )
  ))

############################################  

########## Caclulating means and medians ##########
patient_data_medians <- patient_data%>%
  group_by(successful)%>%
  summarise(
    median_age = median(age),
    mean_age = mean(age),
    mean_size = mean(tumor.size..mm.),
    median_size = median(tumor.size..mm.),
    sd_size = sd(tumor.size..mm.),
    Q1_size = quantile(tumor.size..mm., probs = 0.25, na.rm = TRUE),
    Q3_size = quantile(tumor.size..mm., probs = 0.75, na.rm = TRUE),
    mean_cea = mean(CEA.preop),
    median_cea = median(CEA.preop),
    sd_cea = sd(CEA.preop),
    Q1_cea = quantile(CEA.preop, probs = 0.25, na.rm = TRUE),
    Q3_cea = quantile(CEA.preop, probs = 0.75, na.rm = TRUE),
    mean_stage = mean(clinical.stage),
    median_stage = median(clinical.stage)
  )
############################################


########## Counting descriptive variables ##########   
patient_data %>%
  group_by(successful)%>%
  dplyr::count(sex)

patient_data %>%
  group_by(successful)%>%
  dplyr::count(Initial.WHO.PS)

patient_data %>%
  group_by(successful)%>%
  dplyr::count(clinical.stage)

patient_data %>%
  group_by(successful)%>%
  dplyr::count(histological.grade)

patient_data %>%
  group_by(successful)%>%
  dplyr::count(Neoadjuvant.treatment)

patient_data %>%
  group_by(successful)%>%
  dplyr::count(Adjuvant.treatment)

patient_data %>%
  group_by(successful)%>%
  dplyr::count(Disease.relapse)

patient_data %>%
  group_by(successful)%>%
  dplyr::count(Palliative.treatment)

patient_data %>%
  group_by(successful)%>%
  dplyr::count(Alive)

############################################

########## Calculating P-values for significant differences between groups ##########
### checking normality of continuous variables ###
#Successful samples; none normally distributed
shapiro.test(patient_data %>% filter(successful == 1) %>% pull(CEA.preop))
shapiro.test(patient_data %>% filter(successful == 1) %>% pull(tumor.size..mm.))
shapiro.test(patient_data %>% filter(successful == 1) %>% pull(age))

#unsuccessful samples; none normally distributed
shapiro.test(patient_data %>% filter(successful == 0) %>% pull(CEA.preop))
shapiro.test(patient_data %>% filter(successful == 0) %>% pull(tumor.size..mm.))
shapiro.test(patient_data %>% filter(successful == 0) %>% pull(age))

#Creating QQ-plots for additional examination of data-normality: the data are mainly normal with some extreme outliers. 
# Reshape the data to long format
patient_data_long <- pivot_longer(patient_data, 
                        cols = c("age", "tumor.size..mm.", "CEA.preop"),
                        names_to = "variable", 
                        values_to = "value")

# Create the Q-Q plots
qqplot_patient_data <- ggplot(patient_data_long, aes(sample = value)) +
  stat_qq() +
  stat_qq_line() +
  facet_grid(variable ~ successful, scales = "free") +
  labs(title = "Q-Q Plots for Selected Variables by Group")

ggsave("qqplot_patient_data.svg", qqplot_patient_data, width = 6, height = 8, dpi = 300)

### Hypothesis-testing of continuous variables. The Wilcoxon signed rank test is used due to non-normally distributed values. ###
wilcox.test(CEA.preop ~ successful, data = patient_data)
wilcox.test(tumor.size..mm. ~ successful, data = patient_data)
wilcox.test(age ~ successful, data = patient_data)

### Creating datatables containing categorical variables and calculating P-value using fisher exact test ###
#Tumor location
location_df <- matrix(c(6, 10, 0,   # Successful group counts
                 13, 4, 2),  # Unsuccessful group counts
               nrow = 2, byrow = TRUE)
rownames(location_df) <- c("Successful", "Unsuccessful")
colnames(location_df) <- c("right", "left", "rectal")
print(location_df)

fisher.test(location_df)


#Sex
sex_df <- matrix(c(13, 3,   # Successful group counts
                 10, 9),  # Unsuccessful group counts
               nrow = 2, byrow = TRUE)
rownames(sex_df) <- c("Successful", "Unsuccessful")
colnames(sex_df) <- c("male", "female")
print(sex_df)

fisher.test(sex_df)

#Histological grade
grade_df <- matrix(c(1, 13, 2,   # Successful group counts
                 1, 12, 6),  # Unsuccessful group counts
               nrow = 2, byrow = TRUE)
rownames(grade_df) <- c("Successful", "Unsuccessful")
colnames(grade_df) <- c("1", "2", "3")
print(grade_df)

fisher.test(grade_df)

#Clinical stage
stage_df <- matrix(c(3, 6, 7, 0,   # Successful group counts
                 4, 10, 4, 1),  # Unsuccessful group counts
               nrow = 2, byrow = TRUE)
rownames(stage_df) <- c("Successful", "Unsuccessful")
colnames(stage_df) <- c("1", "2", "3", "4")
print(stage_df)

fisher.test(stage_df)

#Adjuvant treatment
treat_df <- matrix(c(6, 10,   # Successful group counts
                 1, 18),  # Unsuccessful group counts
               nrow = 2, byrow = TRUE)
rownames(treat_df) <- c("Successful", "Unsuccessful")
colnames(treat_df) <- c("yes", "no")
print(treat_df)

fisher.test(treat_df)

#WHO-ps 
who_df <- matrix(c(15, 1, 0, 0, 0, 0,   # Successful group counts
                 16, 2, 1, 0, 0, 0),  # Unsuccessful group counts
               nrow = 2, byrow = TRUE)
rownames(who_df) <- c("Successful", "Unsuccessful")
colnames(who_df) <- c("0", "1", "2", "3", "4", "5")
print(who_df)

fisher.test(who_df)


who_df <- table(patient_data$successful, patient_data$Initial.WHO.PS)
fisher.test(who_df)

#Testing if ED20 and GR50 differentially classiy fast- and slow growing tumoroids as sensitive or resistant to treatment using McNemars test of correlated proportions. 
fast_samples <- patient_data %>%
  filter(Growth.rate == "fast")

slow_samples <- patient_data %>%
  filter(Growth.rate == "slow")

table_oxa_fast <- table(fast_samples$Sensitive.gr50.oxa, fast_samples$Sensitive.reltot.oxa)
print(table_oxa_fast)
mcnemar.exact(table_oxa_fast)

table_oxa_slow <- table(slow_samples$Sensitive.gr50.oxa, slow_samples$Sensitive.reltot.oxa)
print(table_oxa_slow)
mcnemar.exact(table_oxa_slow)

table_sn_fast <- table(fast_samples$Sensitive.gr50.sn, fast_samples$Sensitive.reltot.sn)
print(table_sn_fast)
mcnemar.exact(table_sn_fast)

table_sn_slow <- table(slow_samples$Sensitive.gr50.sn, slow_samples$Sensitive.reltot.sn)
print(table_sn_slow)
mcnemar.exact(table_sn_slow)

```

LL3 model creation and plotting - GR
```{r}
library(tidyverse)
library(ggpubr)
library(gridExtra)
library(ggplot2)
library(drc)
library(openxlsx)
library(purrr)
library(dplyr)
library(tidyr)
library(plotly)
library(patchwork)
library(scales)
library(tidytext)

setwd("C:/Users/crist/OneDrive - NTNU/Phd/Papers/Screeningartikkel/data_analysis/gathered_analysis")

# creating function for standard error of the mean and for extracting ED50 from the models, and returning NA if criteria not met. 
sem <- function(x, na.rm = TRUE) {
  sd(x, na.rm = na.rm) / sqrt(sum(!is.na(x)))
}

# Load and filter data. Samples filtered away either have negative control relative total area < 1.2 on day 7, or have mixed experimental conditions. Combination treatment is also filtered.
data_all <- read.csv("data_all.csv")%>%
  filter(Drug != "SN-38 + OXA")%>%
  filter(!(Sample %in% c('Sample 2', 'Sample 16','Sample 21', 'Sample 22', 'Sample 27', 'Sample 29'))) 
  
  
control_well_summary <- read.csv ("Control_Well_Summary.csv")

#Hypothesis-testing of growth rate to see if this can be used to exclude samples from analysis instead of an achieved relative total area of 1.2 at day 7, which it cannot.
data_hypothesis <- data_all%>%
  filter(
    Day %in% c("1", "7"),
    Concentration_nM == "0")%>%
  group_by(Sample, Drug) %>% 
  filter(Well %in% intersect(Well[Day == 1], Well[Day == 7])) %>% 
  ungroup()

data_paired_t_test <- data_hypothesis %>% 
  group_by(Sample, Drug) %>% 
  summarise(
    mean_day1 = mean(Relative_total_area[Day == 1], na.rm = TRUE),
    mean_day7 = mean(Relative_total_area[Day == 7], na.rm = TRUE),
    p_value = t.test(Relative_total_area[Day == 7],
                     Relative_total_area[Day == 1],
                     paired = TRUE)$p.value
  ) %>% 
  ungroup()

data_failed_t_test <- data_paired_t_test%>%
  filter(p_value >= 0.05)


#Normalisation and summarisation. Relative total area is calculated by dividing total tumoroid covered area on a given day by the total tumoroid covered area on experimental day 1. GR metrics are calculated by first calculating GR-metrics pr. technical replicate before averaging. This completely avoids any potential bias introduced by Jensen inequality. 
drc_data_all <- data_all %>%
  filter(Day == "7")%>%
  mutate(
    Growth_rate = log2(Relative_total_area)
  )%>%
  group_by(Sample, Drug)%>%
  mutate(
    gr0 = mean(Growth_rate[Concentration_nM == 0], na.rm = TRUE),
    gr = 2^(Growth_rate/gr0) -1
  )%>%
  ungroup()%>%
  group_by(Sample, Drug, Concentration_nM)%>%
  summarise(
    mean_gr = mean(gr, na.rm = TRUE),
    sd_gr = sd(gr, na.rm = TRUE),
    cv_gr = sd_gr/mean_gr,
    n_rep = n(),
  )%>%
  ungroup()


#Creating model
########################### Log-logistic 3 parameter model with fixed upper limit ###########################
drm_ll3 <- drc_data_all %>% 
  group_by(Sample, Drug) %>% 
  do(model = try(drm(
    formula = mean_gr ~ Concentration_nM,
    data    = .,
    fct     = LL.3u()
  ), silent = TRUE))


#Create a new column to store residual standard error as quality of fit metric
drm_ll3$residual_standard_error <- sapply(drm_ll3$model, function(m) {
  res <- residuals(m)
  df <- df.residual(m)
  if (!is.null(res) && !is.null(df) && df > 0) {
    sqrt(sum(res^2) / df)
  } else {
    NA
  }
})

#Extracting ED-values as well as upper and lower limits (adaptable for different levels of inhibition)
drm_ll3_indexed <- drm_ll3 %>%
  mutate(row_id = row_number())

# 2) Split it row by row. Each list element is now a 1-row tibble
models_split <- drm_ll3_indexed %>%
  group_split(row_id)

# 3) Define a small helper to safely extract ED with "delta" intervals
safe_ED_delta <- function(fit, p, type = "absolute") {
  # Attempt to get a matrix with "Estimate", "Lower", "Upper"
  # If it doesn't have them, return NA for those
  mat <- ED(fit, p, type = type, interval = "delta")
  # 'mat' is often 1 x 4 with columns: Estimate, Std. Error, Lower, Upper

  coln <- colnames(mat)
  est  <- if ("Estimate" %in% coln) mat[1, "Estimate"] else NA_real_
  lwr  <- if ("Lower"    %in% coln) mat[1, "Lower"]    else NA_real_
  upr  <- if ("Upper"    %in% coln) mat[1, "Upper"]    else NA_real_

  c(Estimate = est, Lower = lwr, Upper = upr)
}

# 4) Map over each row and build your data frame
ed_ll3 <- map_dfr(
  models_split,
  function(one_row) {
    sample_i <- one_row$Sample
    drug_i   <- one_row$Drug
    fit_i    <- one_row$model[[1]]

    # Safely extract ED values using the helper
    ed20_abs <- safe_ED_delta(fit_i, 0.8, type = "absolute")
    aic_val <- AIC(fit_i)
    bic_val <- BIC(fit_i)
    ed50_rel <- safe_ED_delta(fit_i, 0.5, type = "relative")
    ed50_abs <- safe_ED_delta(fit_i, 0.5, type = "absolute")
    ed40_abs <- safe_ED_delta(fit_i, 0.6, type = "absolute")
    ed30_abs <- safe_ED_delta(fit_i, 0.7, type = "absolute")
    ed0_abs <- safe_ED_delta(fit_i, 0, type = "absolute")
    
    data.frame(
      Sample = sample_i,
      Drug   = drug_i,
      
       # "absolute" ED50
      Estimate_abs_50 = ed50_abs["Estimate"],
      Lower_abs_50    = ed50_abs["Lower"],
      Upper_abs_50    = ed50_abs["Upper"],
      
      # "absolute" ED20
      Estimate_abs_20 = ed20_abs["Estimate"],
      Lower_abs_20    = ed20_abs["Lower"],
      Upper_abs_20    = ed20_abs["Upper"],

      bic = bic_val,
      aic = aic_val,

      # "relative" ED50
      Estimate_rel  = ed50_rel["Estimate"],
      Lower_rel     = ed50_rel["Lower"],
      Upper_rel     = ed50_rel["Upper"],

      # "absolute" ED40
      Estimate_abs_40 = ed40_abs["Estimate"],
      Lower_abs_40    = ed40_abs["Lower"],
      Upper_abs_40    = ed40_abs["Upper"],

      # "absolute" ED30
      Estimate_abs_30 = ed30_abs["Estimate"],
      Lower_abs_30    = ed30_abs["Lower"],
      Upper_abs_30    = ed30_abs["Upper"],
      
      # "absolute" ED0
      Estimate_abs_0 = ed0_abs["Estimate"],
      Lower_abs_0    = ed0_abs["Lower"],
      Upper_abs_0    = ed0_abs["Upper"]
    )
  }
)

ed_ll3_oxa <- ed_ll3%>%
  filter(Drug == "OXA")

ed_ll3_sn <- ed_ll3%>%
  filter(Drug == "SN-38")

write.csv(ed_ll3, "ed_ll3.csv", row.names = FALSE)
###############################################################


#Plotting dose_response curves
########################### Log-logistic 3 parameter model ###########################
setwd("C:/Users/crist/OneDrive - NTNU/Phd/Papers/Screeningartikkel/data_analysis/gathered_analysis/Dose-response curves")

#Calculating ED-values for different levels of inhibition
drm_ed_ll3 <- drm_ll3 %>%
  filter(Drug != "SN-38 + OXA")%>%
  rowwise() %>%
  mutate(
    ED20 = tryCatch(ED(model, 0.8, type = "absolute")[1, "Estimate"], error = function(e) NA),
    ED30 = tryCatch(ED(model, 0.7, type = "absolute")[1, "Estimate"], error = function(e) NA),
    ED40 = tryCatch(ED(model, 0.6, type = "absolute")[1, "Estimate"], error = function(e) NA),
    ED50 = tryCatch(ED(model, 0.5, type = "absolute")[1, "Estimate"], error = function(e) NA)
  ) %>%
  ungroup()%>%
  mutate(
    across(
      starts_with("ED"), 
      ~ ifelse(is.infinite(.x), NA, .x)
    )
  )%>%
  group_by(Drug)%>%
  mutate(
    median = median(ED50, na.rm = TRUE),
    sensitivity = as.factor(ifelse(ED50 <= median, 1, 0))
  )%>%
  mutate(Sample = factor(Sample, 
           levels = unique(Sample[order(as.numeric(gsub("Sample ", "", Sample)))])))

#Testing normality of ED50. ED50 is likely not normally distributed, and use of median values is therefore appropriate.
shapiro.test(drm_ed_ll3 %>% filter(Drug == "OXA") %>% pull(ED50)) #p-value < 0.0001
shapiro.test(drm_ed_ll3 %>% filter(Drug == "SN-38") %>% pull(ED50)) #p-value < 0.0001

#Creating dataframe of median ED values, as well as measures of uncertainty.
df_median_eds_ll3 <- drm_ed_ll3 %>%
  group_by(Drug) %>%
  summarize(
    median_ED20 = median(ED20, na.rm = TRUE),
    median_ED30 = median(ED30, na.rm = TRUE),
    median_ED40 = median(ED40, na.rm = TRUE),
    median_ED50 = median(ED50, na.rm = TRUE),
    mean_ED50 = mean(ED50, na.rm = TRUE),
    Q1_ED50 = quantile(ED50, probs = 0.25, na.rm = TRUE),
    Q3_ED50 = quantile(ED50, probs = 0.75, na.rm = TRUE),
    MAD_raw_ED50 = median(abs(ED50 - median(ED50, na.rm = TRUE)), na.rm = TRUE),
    MAD_ED50 = mad(ED50, na.rm = TRUE)
  ) %>%
  ungroup()

#Creating a dataframe of 1000 concentrations evenly dispersed withing the tested concentration windows for both oxaliplatin and SN-38, and predicting the expected GR metric at each concentration using sample + drug specific models.
df_predictions_ll3 <- drm_ed_ll3 %>%
  left_join(df_median_eds_ll3, by = "Drug") %>%
  mutate(
    # Define max_conc for each Drug
    max_conc = case_when(
      Drug == "OXA"   ~ 120,
      Drug == "SN-38" ~ 320,
      TRUE            ~ 320
    ),
    # Define the number of points for each Drug
    num_points = case_when(
      Drug == "OXA"   ~ 1000,
      Drug == "SN-38" ~ 1000,
      TRUE            ~ 1000
    )
  ) %>%
  rowwise() %>%
  mutate(
    newdata = list(
      data.frame(
        Concentration_nM = seq(
          from = 0,
          to   = max_conc,
          length.out = num_points
        )
      )
    ),
    pred = list(
      predict(model, newdata = newdata)
    )
  ) %>%
  ungroup() %>%
  unnest(cols = c(newdata, pred)) %>%
  dplyr::select(Sample, Drug, Concentration_nM, pred, model)

#Reordering the predictions so that they appear in increasing order according to sample number.
df_predictions_ll3$Sample <- fct_reorder(
  df_predictions_ll3$Sample,
  as.numeric(gsub("Sample ", "", as.character(df_predictions_ll3$Sample)))
)

#Creating a new dataframe for calculating AOC using an approximation of the trapezoidal rule. This calculates the are of each of the 1000 columns with a width equal to the distance between two drug concentration, and height equal to the avg. predicted responses for these two concentrations. 
df_predictions_aoc <- df_predictions_ll3%>%
  group_by(Sample, Drug)%>%
  arrange(Concentration_nM)%>%
  mutate(
    height = 1-pred,
    width = Concentration_nM - lag(Concentration_nM),
    avg_height = (height + lag(height))/2,
    area_segment = width * avg_height
  )%>%
  summarise(AOC = sum(area_segment, na.rm = TRUE))%>%
  ungroup()%>%
  group_by(Drug)%>%
  mutate(
    median = median(AOC),
    sensitivity = as.factor(ifelse(AOC > median, 1, 0)))

#Testing AOC for normality, which seems to be normally distributed. 
shapiro.test(df_predictions_aoc %>% filter(Drug == "OXA") %>% pull(AOC)) #p-value = 0.995
shapiro.test(df_predictions_aoc %>% filter(Drug == "SN-38") %>% pull(AOC)) #p-value = 0.1943

#Creating a dataframe of summary statistics for AOC.
df_medians_aoc <- df_predictions_aoc %>%
  group_by(Drug) %>%
  summarise(
   median_AOC = median(AOC, na.rm = TRUE),
    Q1_AOC = quantile(AOC, probs = 0.25, na.rm = TRUE),
    Q3_AOC = quantile(AOC, probs = 0.75, na.rm = TRUE),
    MAD_AOC = mad(AOC, na.rm = TRUE),
    MAD_raw_AOC = median(abs(AOC - median(AOC, na.rm = TRUE)), na.rm = TRUE)
  )


#Creating summary data of predictions (mean and median) across all samples to get a "mean" dose-response curve that can be plotted against the 16 other curves.
df_summary_ll3 <- df_predictions_ll3 %>%
  group_by(Drug, Concentration_nM) %>%
  summarize(
    mean_pred   = mean(pred, na.rm = TRUE),
    median_pred = median(pred, na.rm = TRUE),
    .groups = "drop"
  )%>%
  pivot_longer(
    cols = c(mean_pred, median_pred),
    names_to = "statistic",
    values_to = "agg_pred"
  )

# Create a lookup table for each drug's maximum concentration
drug_max_ranges <- tibble::tibble(
  Drug = c("OXA", "SN-38"),
  max_conc = c(120, 320)
)

#creating a dataframe that includes median ED-values that are withing the tested concentration rang so that they can be plotted as vertical lines in the final dose-response curve plots 
df_vlines_ll3 <- df_median_eds_ll3 %>%
  pivot_longer(
    cols = starts_with("median_ED"), 
    names_to = "ED_label", 
    values_to = "ED_value"
  ) %>%
  # Join on the maximum allowable dose for OXA and SN-38
  left_join(drug_max_ranges, by = "Drug") %>%
  # For all other drugs, set a default (10,000)
  mutate(
    max_conc = if_else(is.na(max_conc), 320, max_conc)
  ) %>%
  filter(!is.na(ED_value)) %>%    # Exclude NA ED values if any
  filter(ED_value <= max_conc)    # Only keep EDs that are <= the max range


########## Making the plots ##########
########## Oxaliplatin dose-response curves ##########
drc_ll3_oxa <- ggplot(data = subset(df_predictions_ll3, Drug == "OXA"), 
  aes(
    x    = Concentration_nM,
    y    = pred, 
    group = Sample)) +
  # Sample lines
  geom_line(aes(color = Sample), linewidth = 1) +
  # Summary lines
  geom_line(
    data = subset(df_summary_ll3, statistic == "mean_pred" & Drug == "OXA"),
    aes(x = Concentration_nM,
        y = agg_pred),
    inherit.aes = FALSE,
    linewidth = 1.4,
    color = "black"
  ) +
  # ED vertical lines, no legend
  geom_vline(
    data        = subset(df_vlines_ll3, Drug == "OXA"),
    aes(xintercept = ED_value, linetype = ED_label),
    inherit.aes = FALSE,
    color       = "red",
    linewidth   = 0.8,
    alpha       = 0.7,
    show.legend = FALSE
  ) +
  scale_x_log10() +
  theme_minimal(base_size = 14) +
  labs(
    title = "Dose-response curves for Oxaliplatin",
    x     = "Concentration (uM)",
    y     = "Predicted Response"
  )
###############################################

########## SN-38 dose-response curves ##########
drc_ll3_sn <- ggplot(data = subset(df_predictions_ll3, Drug == "SN-38"), 
  aes(
    x    = Concentration_nM,
    y    = pred, 
    group = Sample)) +
  # Sample lines
  geom_line(aes(color = Sample), linewidth = 1) +
  # Summary lines
  geom_line(
    data = subset(df_summary_ll3, statistic == "mean_pred" & Drug == "SN-38"),
    aes(x = Concentration_nM,
        y = agg_pred,
        group = statistic),
    inherit.aes = FALSE,
    linewidth = 1.4,
    color = "black"
  ) +
  # ED vertical lines, no legend
  geom_vline(
    data        = subset(df_vlines_ll3, Drug == "SN-38"),
    aes(xintercept = ED_value, linetype = ED_label),
    inherit.aes = FALSE,
    color       = "red",
    linewidth   = 0.8,
    alpha       = 0.7,
    show.legend = FALSE
  ) +
  scale_x_log10() +
  theme_minimal(base_size = 14) +
  labs(
    title = "Dose-response curves for SN-38",
    x     = "Concentration (nM)",
    y     = "Predicted Response"
  )
#########################################

########## AOC dotplot ##########
aoc_ll3 <- ggplot(data = df_predictions_aoc, 
                  aes(x = reorder_within(Sample, AOC, Drug), 
                      y = AOC)) +
  geom_dotplot(
    aes(fill = sensitivity),
    binaxis = "y",
    stackdir = "center",
    color = "black") +
  facet_wrap(~ Drug, scales = "free") +
  scale_x_reordered() + 
  geom_rect(
    data        = df_medians_aoc,
    aes(
      xmin = -Inf,       # cover full panel
      xmax =  Inf,
      ymin = Q1_AOC,
      ymax = Q3_AOC
    ),
    inherit.aes = FALSE, # don't try to map Sample/ED50
    fill      = "blue",
    alpha     = 0.2
  ) +
  geom_hline(data = df_medians_aoc,
             aes(yintercept = median_AOC),
             colour = "red",
             linetype = "dashed"
  ) +
  theme_minimal(base_size = 14) +
  theme(
    axis.text.x = element_text(angle = 45, hjust = 1),
    legend.position = "none"
  ) +
  labs(
    title = "Dotplot of PRESORT library AOC",
    x = "Sample",
    y = "AOC",
    color = ''
  )
##########################


########## GR50 log2 dotplot ##########
gr50_ll3_log2 <- ggplot(data = drm_ed_ll3, 
                  aes(x = reorder_within(Sample, ED50, Drug), 
                      y = ED50)) +
  geom_dotplot(
    aes(fill = sensitivity),
    binaxis = "y",
    stackdir = "center",
    color = "black") +
  facet_wrap(~ Drug, scales = "free") +
  scale_x_reordered() + 
  geom_rect(
    data        = df_median_eds_ll3,
    aes(
      xmin = -Inf,       # cover full panel
      xmax =  Inf,
      ymin = Q1_ED50,
      ymax = Q3_ED50
    ),
    inherit.aes = FALSE, # don't try to map Sample/ED50
    fill      = "blue",
    alpha     = 0.2
  ) +
  geom_hline(data = df_median_eds_ll3,
             aes(yintercept = median_ED50),
             colour = "red",
             linetype = "dashed"
  ) +
  scale_y_continuous(trans = "log2") +
  theme_minimal(base_size = 14) +
  theme(
    axis.text.x = element_text(angle = 45, hjust = 1),
    legend.position = "none"
  ) +
  labs(
    title = "Dotplot of PRESORT library GR50",
    x = "Sample",
    y = "GR50",
    color = ''
  )
################################

ggsave("drc_ll3_oxa.svg", drc_ll3_oxa, width = 7, height = 6, dpi = 300)
ggsave("drc_ll3_sn.svg", drc_ll3_sn, width = 7, height = 6, dpi = 300)
ggsave("aoc_ll3.svg", aoc_ll3, width = 12, height = 6, dpi = 300)
ggsave("gr50_ll3_log2.svg", gr50_ll3_log2, width = 12, height = 6, dpi = 300)

drc_ll3_oxa_html <- ggplotly(drc_ll3_oxa, tooltip = "text")
htmlwidgets::saveWidget(as_widget(drc_ll3_oxa_html), 
                        "drc_ll3_oxa_html.html")

drc_ll3_sn_html <- ggplotly(drc_ll3_sn, tooltip = "text")
htmlwidgets::saveWidget(as_widget(drc_ll3_sn_html), 
                        "drc_ll3_sn_html.html")
#################################################################

```

Bootstrapping median GR50 
```{r}
library(boot)

# Define function for bootstrapping the median and printing results
bootstrap_median <- function(df, colname) {
  median_func <- function(data, indices) {
    median(data[indices], na.rm = TRUE)
  }
  set.seed(42)
  boot_results <- boot(
    data = df[[colname]],
    statistic = median_func,
    R = 10000
  )
  original_median <- median(df[[colname]], na.rm = TRUE)
  cat("Original median for", deparse(substitute(df)), ":", original_median, "\n")
  print(boot.ci(boot_results, type = "perc"))
  invisible(boot_results)
}

# Call the function for both dataframes for GR50
bootstrap_median(ed_ll3_oxa, "Estimate_abs_50")
bootstrap_median(ed_ll3_sn, "Estimate_abs_50")

# Call the function for both dataframes for AOC
df_predictions_aoc_oxa <- df_predictions_aoc%>%
  filter(Drug == "OXA")

bootstrap_median(df_predictions_aoc_oxa, "AOC")

df_predictions_aoc_sn <- df_predictions_aoc%>%
  filter(Drug == "SN-38")

bootstrap_median(df_predictions_aoc_sn, "AOC")

```

Creating SVG of slow and fast-growing samples
```{r}

setwd("C:/Users/crist/OneDrive - NTNU/Phd/Papers/Screeningartikkel/data_analysis/gathered_analysis/Dose-response curves")

df_combined_slow <- df_predictions_ll3%>%
  filter(
    Sample %in% c("Sample 28", "Sample 25", "Sample 8", "Sample 12", "Sample 10", "Sample 23", "Sample 34", "Sample 38", "Mean Prediction")
   )

df_summary_slow <- df_combined_slow %>%
  group_by(Drug, Concentration_nM) %>%
  summarize(
    mean_pred   = mean(pred, na.rm = TRUE),
    median_pred = median(pred, na.rm = TRUE),
    .groups = "drop"
  )%>%
  pivot_longer(
    cols = c(mean_pred, median_pred),
    names_to = "statistic",
    values_to = "agg_pred"
  )

df_combined_fast <- df_predictions_ll3%>%
  filter(
    Sample %in% c("Sample 3", "Sample 1", "Sample 13", "Sample 7", "Sample 31", "Sample 24", "Sample 4", "Sample 30", "Mean Prediction")
    )

df_summary_fast <- df_combined_fast %>%
  group_by(Drug, Concentration_nM) %>%
  summarize(
    mean_pred   = mean(pred, na.rm = TRUE),
    median_pred = median(pred, na.rm = TRUE),
    .groups = "drop"
  )%>%
  pivot_longer(
    cols = c(mean_pred, median_pred),
    names_to = "statistic",
    values_to = "agg_pred"
  )

################ Dose response curves for slow growing samples ################
drc_ll3_slow_oxa <- 
  ggplot(data = subset(df_combined_slow, Drug == "OXA"),
  aes(
    x    = Concentration_nM,
    y    = pred,
    group = Sample
  )) +
  # Sample lines
  geom_line(
    aes(color = Sample),
    linewidth = 1
  ) +
  # Summary lines
  geom_line(
    data = subset(df_summary_ll3, statistic == "mean_pred" & Drug == "OXA"),
    aes(
      x = Concentration_nM,
      y = agg_pred),
    inherit.aes = FALSE,
    linewidth = 1.4
  ) +
  geom_line(
    data = subset(df_summary_slow, statistic == "mean_pred" & Drug == "OXA"),
    aes(
      x = Concentration_nM,
      y = agg_pred),
    inherit.aes = FALSE,
    linewidth = 1.4,
    color = "red",
    linetype = "dashed"
  ) +
  # ED vertical lines, no legend
  geom_vline(
    data        = subset(df_vlines_ll3, Drug == "OXA"),
    aes(xintercept = ED_value, linetype = ED_label),
    inherit.aes = FALSE,
    color       = "red",
    linewidth   = 0.8,
    alpha       = 0.7,
    show.legend = FALSE
  ) +
  scale_x_log10() +
  # Use your combined colors
  theme_minimal(base_size = 14) +
  labs(
    title = "Dose-response curves for slow growing samples, oxaliplatin",
    x     = "Concentration (uM)",
    y     = "Predicted GR-metric"
  )

drc_ll3_slow_sn <- 
  ggplot(data = subset(df_combined_slow, Drug == "SN-38"),
  aes(
    x    = Concentration_nM,
    y    = pred,
    group = Sample
  )) +
  # Sample lines
  geom_line(
    aes(color = Sample),
    linewidth = 1
  ) +
  # Summary lines
  geom_line(
    data = subset(df_summary_ll3, statistic == "mean_pred" & Drug == "SN-38"),
    aes(
      x = Concentration_nM,
      y = agg_pred),
    inherit.aes = FALSE,
    linewidth = 1.4
  ) +
  geom_line(
    data = subset(df_summary_slow, statistic == "mean_pred" & Drug == "SN-38"),
    aes(
      x = Concentration_nM,
      y = agg_pred),
    inherit.aes = FALSE,
    linewidth = 1.4,
    color = "red",
    linetype = "dashed"
  ) +
  # ED vertical lines, no legend
  geom_vline(
    data        = subset(df_vlines_ll3, Drug == "SN-38"),
    aes(xintercept = ED_value, linetype = ED_label),
    inherit.aes = FALSE,
    color       = "red",
    linewidth   = 0.8,
    alpha       = 0.7,
    show.legend = FALSE
  ) +
  scale_x_log10() +
  # Use your combined colors
  theme_minimal(base_size = 14) +
  labs(
    title = "Dose-response curves for slow growing samples, SN-38",
    x     = "Concentration (nM)",
    y     = "Predicted GR-metric"
  )
##################################################################

################ Dose response curves for fast growing samples ################
drc_ll3_fast_oxa <- 
  ggplot(data = subset(df_combined_fast, Drug == "OXA"),
  aes(
    x    = Concentration_nM,
    y    = pred,
    group = Sample
  )) +
  # Sample lines
  geom_line(
    aes(color = Sample),
    linewidth = 1
  ) +
  # Summary lines
  geom_line(
    data = subset(df_summary_ll3, statistic == "mean_pred" & Drug == "OXA"),
    aes(
      x = Concentration_nM,
      y = agg_pred),
    inherit.aes = FALSE,
    linewidth = 1.4
  ) +
  geom_line(
    data = subset(df_summary_fast, statistic == "mean_pred" & Drug == "OXA"),
    aes(
      x = Concentration_nM,
      y = agg_pred),
    inherit.aes = FALSE,
    linewidth = 1.4,
    color = "red",
    linetype = "dashed"
  ) +
  # ED vertical lines, no legend
  geom_vline(
    data        = subset(df_vlines_ll3, Drug == "OXA"),
    aes(xintercept = ED_value, linetype = ED_label),
    inherit.aes = FALSE,
    color       = "red",
    linewidth   = 0.8,
    alpha       = 0.7,
    show.legend = FALSE
  ) +
  scale_x_log10() +
  # Use your combined colors
  theme_minimal(base_size = 14) +
  labs(
    title = "Dose-response curves for fast growing samples, oxaliplatin",
    x     = "Concentration (uM)",
    y     = "Predicted GR-metric"
  )

drc_ll3_fast_sn <- 
  ggplot(data = subset(df_combined_fast, Drug == "SN-38"),
  aes(
    x    = Concentration_nM,
    y    = pred,
    group = Sample
  )) +
  # Sample lines
  geom_line(
    aes(color = Sample),
    linewidth = 1
  ) +
  # Summary lines
  geom_line(
    data = subset(df_summary_ll3, statistic == "mean_pred" & Drug == "SN-38"),
    aes(
      x = Concentration_nM,
      y = agg_pred),
    inherit.aes = FALSE,
    linewidth = 1.4
  ) +
  geom_line(
    data = subset(df_summary_fast, statistic == "mean_pred" & Drug == "SN-38"),
    aes(
      x = Concentration_nM,
      y = agg_pred),
    inherit.aes = FALSE,
    linewidth = 1.4,
    color = "red",
    linetype = "dashed"
  ) +
  # ED vertical lines, no legend
  geom_vline(
    data        = subset(df_vlines_ll3, Drug == "SN-38"),
    aes(xintercept = ED_value, linetype = ED_label),
    inherit.aes = FALSE,
    color       = "red",
    linewidth   = 0.8,
    alpha       = 0.7,
    show.legend = FALSE
  ) +
  scale_x_log10() +
  # Use your combined colors
  theme_minimal(base_size = 14) +
  labs(
    title = "Dose-response curves for fast growing samples, SN-38",
    x     = "Concentration (nM)",
    y     = "Predicted GR-metric"
  )
##################################################################

ggsave("drc_ll3_slow_oxa.svg", drc_ll3_slow_oxa, height = 6, width = 7, dpi = 300)
ggsave("drc_ll3_slow_sn.svg", drc_ll3_slow_sn, height = 6, width = 7, dpi = 300)

ggsave("drc_ll3_fast_oxa.svg", drc_ll3_fast_oxa, height = 6, width = 7, dpi = 300)
ggsave("drc_ll3_fast_sn.svg", drc_ll3_fast_sn, height = 6, width = 7, dpi = 300)


```

LL3 model creation and plotting - Relative total area
```{r}
library(tidyverse)
library(ggpubr)
library(gridExtra)
library(ggplot2)
library(drc)
library(openxlsx)
library(purrr)
library(dplyr)
library(tidyr)
library(plotly)
library(patchwork)
library(scales)

setwd("C:/Users/crist/OneDrive - NTNU/Phd/Papers/Screeningartikkel/data_analysis/gathered_analysis")

#Reading data. Combination treatment conditions are removed. 
data_all <- read.csv("data_all.csv")%>%
  filter(Drug != "SN-38 + OXA")

setwd("C:/Users/crist/OneDrive - NTNU/Phd/Papers/Screeningartikkel/data_analysis/gathered_analysis/reltot")

#Normalization and summarization of relative total area. Each value is normalized to the mean of vehicle control, so that the mean normalized value of vehicle control is exactly 1. Exclkuded samples either have a relative total area < 1.2 on day 7, or have mixed up experimental conditions. 
drc_data_reltot <- data_all %>%
  filter(Day == "7")%>%
  filter(!(Sample %in% c('Sample 2', 'Sample 16','Sample 21', 'Sample 22', 'Sample 27', 'Sample 29')))%>%
  group_by(Sample, Drug)%>%
  mutate(
    normalized_reltot = Relative_total_area / mean(Relative_total_area[Concentration_nM == 0], na.rm = TRUE)
  )%>% 
  group_by(Sample, Drug, Concentration_nM) %>%
  summarise(
    mean_reltot = mean(normalized_reltot, na.rm = TRUE),
    sd_reltot = sd(normalized_reltot, na.rm = TRUE)
  ) %>%
  ungroup()

#Creating model per sample-drug combination
########################### Log-logistic 3 parameter model ###########################
drm_ll3_reltot <- drc_data_reltot %>%
  group_by(Sample, Drug) %>%
  do(
    model = drm(
      formula = mean_reltot ~ Concentration_nM,
      data    = .,
      fct     = LL.3u()
    )
  )

#Extracting ED-values (adaptable for different levels of inhibition)
drm_ll3_indexed_reltot <- drm_ll3_reltot %>%
  mutate(row_id = row_number())

# 2) Split it row by row. Each list element is now a 1-row tibble
models_split_reltot <- drm_ll3_indexed_reltot %>%
  group_split(row_id)

# 3) Define a small helper to safely extract ED with "delta" intervals
safe_ED_delta <- function(fit, p, type = "absolute") {
  # Attempt to get a matrix with "Estimate", "Lower", "Upper"
  # If it doesn't have them, return NA for those
  mat <- ED(fit, p, type = type, interval = "delta")
  # 'mat' is often 1 x 4 with columns: Estimate, Std. Error, Lower, Upper

  coln <- colnames(mat)
  est  <- if ("Estimate" %in% coln) mat[1, "Estimate"] else NA_real_
  lwr  <- if ("Lower"    %in% coln) mat[1, "Lower"]    else NA_real_
  upr  <- if ("Upper"    %in% coln) mat[1, "Upper"]    else NA_real_

  c(Estimate = est, Lower = lwr, Upper = upr)
}

# 4) Map over each row and build your data frame
ed_ll3_reltot <- map_dfr(
  models_split_reltot,
  function(one_row) {
    sample_i <- one_row$Sample
    drug_i   <- one_row$Drug
    fit_i    <- one_row$model[[1]]

    # Safely extract ED values using the helper
    ed20_abs <- safe_ED_delta(fit_i, 0.8, type = "absolute")
    aic_val <- AIC(fit_i)
    bic_val <- BIC(fit_i)
    ed50_rel <- safe_ED_delta(fit_i, 0.5, type = "relative")
    ed50_abs <- safe_ED_delta(fit_i, 0.5, type = "absolute")
    ed40_abs <- safe_ED_delta(fit_i, 0.6, type = "absolute")
    ed30_abs <- safe_ED_delta(fit_i, 0.7, type = "absolute")
    ed0_abs <- safe_ED_delta(fit_i, 0, type = "absolute")
    
    data.frame(
      Sample = sample_i,
      Drug   = drug_i,
      
       # "absolute" ED50
      Estimate_abs_50 = ed50_abs["Estimate"],
      Lower_abs_50    = ed50_abs["Lower"],
      Upper_abs_50    = ed50_abs["Upper"],
      
      # "absolute" ED20
      Estimate_abs_20 = ed20_abs["Estimate"],
      Lower_abs_20    = ed20_abs["Lower"],
      Upper_abs_20    = ed20_abs["Upper"],

      bic = bic_val,
      aic = aic_val,

      # "relative" ED50
      Estimate_rel  = ed50_rel["Estimate"],
      Lower_rel     = ed50_rel["Lower"],
      Upper_rel     = ed50_rel["Upper"],

      # "absolute" ED40
      Estimate_abs_40 = ed40_abs["Estimate"],
      Lower_abs_40    = ed40_abs["Lower"],
      Upper_abs_40    = ed40_abs["Upper"],

      # "absolute" ED30
      Estimate_abs_30 = ed30_abs["Estimate"],
      Lower_abs_30    = ed30_abs["Lower"],
      Upper_abs_30    = ed30_abs["Upper"],
      
      # "absolute" ED0
      Estimate_abs_0 = ed0_abs["Estimate"],
      Lower_abs_0    = ed0_abs["Lower"],
      Upper_abs_0    = ed0_abs["Upper"]
    )
  }
)

ed_ll3_oxa_reltot <- ed_ll3_reltot%>%
  filter(Drug == "OXA")

ed_ll3_sn_reltot <- ed_ll3_reltot%>%
  filter(Drug == "SN-38")

write.csv(ed_ll3_reltot, "ed_ll3_reltot.csv", row.names = FALSE)
###############################################################


#Plotting dose_response curves
########################### Log-logistic 3 parameter model ###########################
setwd("C:/Users/crist/OneDrive - NTNU/Phd/Papers/Screeningartikkel/data_analysis/gathered_analysis/reltot/drc")
#Calculating ED-values, saving to dataframe, and finding the median
drm_ed_ll3_reltot <- drm_ll3_reltot %>%
  filter(Drug != "SN-38 + OXA")%>%
  rowwise() %>%
  mutate(
    ED20 = tryCatch(ED(model, 0.8, type = "absolute")[1, "Estimate"], error = function(e) NA),
    ED30 = tryCatch(ED(model, 0.7, type = "absolute")[1, "Estimate"], error = function(e) NA),
    ED40 = tryCatch(ED(model, 0.6, type = "absolute")[1, "Estimate"], error = function(e) NA),
    ED50 = tryCatch(ED(model, 0.5, type = "absolute")[1, "Estimate"], error = function(e) NA)
  ) %>%
  ungroup()%>%
  mutate(
    across(
      starts_with("ED"), 
      ~ ifelse(is.infinite(.x), NA, .x)
    )
  )%>%
  group_by(Drug)%>%
  mutate(
    median = median(ED20, na.rm = TRUE),
    sensitivity = as.factor(ifelse(ED20 <= median, 1, 0))
  )%>%
  mutate(Sample = factor(Sample, 
           levels = unique(Sample[order(as.numeric(gsub("Sample ", "", Sample)))])))

#Testing normality of ED20
shapiro.test(drm_ed_ll3_reltot %>% filter(Drug == "OXA") %>% pull(ED20))
shapiro.test(drm_ed_ll3_reltot %>% filter(Drug == "SN-38") %>% pull(ED20))

df_median_eds_ll3_reltot <- drm_ed_ll3_reltot %>%
  group_by(Drug) %>%
  summarize(
    median_ED20 = median(ED20, na.rm = TRUE),
    median_ED30 = median(ED30, na.rm = TRUE),
    median_ED40 = median(ED40, na.rm = TRUE),
    median_ED50 = median(ED50, na.rm = TRUE),
    mean_ED20 = mean(ED20, na.rm = TRUE),
    Q1_ED20 = quantile(ED20, probs = 0.25, na.rm = TRUE),
    Q3_ED20 = quantile(ED20, probs = 0.75, na.rm = TRUE),
    MAD_raw_ED20 = median(abs(ED20 - median(ED20, na.rm = TRUE)), na.rm = TRUE),
    MAD_ED50 = mad(ED20, na.rm = TRUE)
  ) %>%
  ungroup()

#Creating a dataframe of concentrations and predictions
df_predictions_ll3_reltot <- drm_ed_ll3_reltot %>%
  left_join(df_median_eds_ll3_reltot, by = "Drug") %>%
  mutate(
    # Define max_conc for each Drug
    max_conc = case_when(
      Drug == "OXA"   ~ 120,
      Drug == "SN-38" ~ 320,
      TRUE            ~ 320
    ),
    # Define the number of points for each Drug
    num_points = case_when(
      Drug == "OXA"   ~ 1000,
      Drug == "SN-38" ~ 1000,
      TRUE            ~ 1000
    )
  ) %>%
  rowwise() %>%
  mutate(
    newdata = list(
      data.frame(
        Concentration_nM = seq(
          from = 0,
          to   = max_conc,
          length.out = num_points
        )
      )
    ),
    pred = list(
      predict(model, newdata = newdata)
    )
  ) %>%
  ungroup() %>%
  unnest(cols = c(newdata, pred)) %>%
  dplyr::select(Sample, Drug, Concentration_nM, pred, model)

df_predictions_ll3_reltot$Sample <- fct_reorder(
  df_predictions_ll3_reltot$Sample,
  as.numeric(gsub("Sample ", "", as.character(df_predictions_ll3_reltot$Sample)))
)

#Creating a new dataframe for calculating AOC (1- GR)
df_predictions_aoc_reltot <- df_predictions_ll3_reltot%>%
  group_by(Sample, Drug)%>%
  arrange(Concentration_nM)%>%
  mutate(
    height = 1-pred,
    width = Concentration_nM - lag(Concentration_nM),
    avg_height = (height + lag(height))/2,
    area_segment = width * avg_height
  )%>%
  summarise(AOC = sum(area_segment, na.rm = TRUE))%>%
  ungroup()%>%
  group_by(Drug)%>%
  mutate(
    median = median(AOC),
    sensitivity = as.factor(ifelse(AOC > median, 1, 0)))

#Testing AOC for normality. Aoc seems normally distributed.
shapiro.test(df_predictions_aoc_reltot %>% filter(Drug == "OXA") %>% pull(AOC)) #p-value = 0.995
shapiro.test(df_predictions_aoc_reltot %>% filter(Drug == "SN-38") %>% pull(AOC)) #p-value = 0.1943

df_medians_aoc_reltot <- df_predictions_aoc_reltot %>%
  group_by(Drug) %>%
  summarise(
   median_AOC = median(AOC, na.rm = TRUE),
    Q1_AOC = quantile(AOC, probs = 0.25, na.rm = TRUE),
    Q3_AOC = quantile(AOC, probs = 0.75, na.rm = TRUE),
    MAD_AOC = mad(AOC, na.rm = TRUE),
    MAD_raw_AOC = median(abs(AOC - median(AOC, na.rm = TRUE)), na.rm = TRUE)
  )


#Creating summary data of predictions (mean and median) so that a "mean" and "median" dose-response curve of all 16 samples can be plotted.
df_summary_ll3_reltot <- df_predictions_ll3_reltot %>%
  group_by(Drug, Concentration_nM) %>%
  summarize(
    mean_pred   = mean(pred, na.rm = TRUE),
    median_pred = median(pred, na.rm = TRUE),
    .groups = "drop"
  )%>%
  pivot_longer(
    cols = c(mean_pred, median_pred),
    names_to = "statistic",
    values_to = "agg_pred"
  )

# Create a lookup table for each drug's maximum concentration
drug_max_ranges <- tibble::tibble(
  Drug = c("OXA", "SN-38"),
  max_conc = c(120, 320)
)

#Creating a table for median ED values that can be plotted as vertical lines in the final dose-response curve plots. 
df_vlines_ll3_reltot <- df_median_eds_ll3_reltot %>%
  pivot_longer(
    cols = starts_with("median_ED"), 
    names_to = "ED_label", 
    values_to = "ED_value"
  ) %>%
  # Join on the maximum allowable dose for OXA and SN-38
  left_join(drug_max_ranges, by = "Drug") %>%
  # For all other drugs, set a default (10,000)
  mutate(
    max_conc = if_else(is.na(max_conc), 320, max_conc)
  ) %>%
  filter(!is.na(ED_value)) %>%    # Exclude NA ED values if any
  filter(ED_value <= max_conc)    # Only keep EDs that are <= the max range


########## Making the plots ##########
########## Oxaliplatin dose-response curves ##########
drc_ll3_oxa_reltot <- ggplot(data = subset(df_predictions_ll3_reltot, Drug == "OXA"), 
  aes(
    x    = Concentration_nM,
    y    = pred, 
    group = Sample)) +
  # Sample lines
  geom_line(aes(color = Sample), linewidth = 1) +
  # Summary lines
  geom_line(
    data = subset(df_summary_ll3_reltot, statistic == "mean_pred" & Drug == "OXA"),
    aes(x = Concentration_nM,
        y = agg_pred),
    inherit.aes = FALSE,
    linewidth = 1.4,
    color = "black"
  ) +
  # ED vertical lines, no legend
  geom_vline(
    data        = subset(df_vlines_ll3_reltot, Drug == "OXA"),
    aes(xintercept = ED_value, linetype = ED_label),
    color       = "red",
    linewidth   = 0.8,
    alpha       = 0.7,
    show.legend = FALSE
  ) +
  scale_x_log10() +
  theme_minimal(base_size = 14) +
  labs(
    title = "Dose-response curves for Oxaliplatin using relative total area",
    x     = "Concentration (uM)",
    y     = "Predicted Response"
  )
###############################################

########## SN-38 dose-response curves ##########
drc_ll3_sn_reltot <- ggplot(data = subset(df_predictions_ll3_reltot, Drug == "SN-38"), 
  aes(
    x    = Concentration_nM,
    y    = pred, 
    group = Sample)) +
  # Sample lines
  geom_line(aes(color = Sample), linewidth = 1) +
  # Summary lines
  geom_line(
    data = subset(df_summary_ll3_reltot, statistic == "mean_pred" & Drug == "SN-38"),
    aes(x = Concentration_nM,
        y = agg_pred),
    inherit.aes = FALSE,
    linewidth = 1.4,
    color = "black"
  ) +
  # ED vertical lines, no legend
  geom_vline(
    data        = subset(df_vlines_ll3_reltot, Drug == "SN-38"),
    aes(xintercept = ED_value, linetype = ED_label),
    color       = "red",
    linewidth   = 0.8,
    alpha       = 0.7,
    show.legend = FALSE
  ) +
  scale_x_log10() +
  theme_minimal(base_size = 14) +
  labs(
    title = "Dose-response curves for SN-38 using relative total area",
    x     = "Concentration (nM)",
    y     = "Predicted Response"
  )
#########################################

########## AOC dotplot ##########
aoc_ll3_reltot <- ggplot(data = df_predictions_aoc_reltot, 
                  aes(x = Sample, 
                      y = AOC)) +
  geom_dotplot(
    aes(fill = sensitivity),
    binaxis = "y",
    stackdir = "center",
    color = "black") +
  facet_wrap(~ Drug, scales = "free") +
  geom_hline(data = df_medians_aoc_reltot,
             aes(yintercept = median_AOC),
             colour = "red",
             linetype = "dashed"
  ) +
  theme_minimal(base_size = 14) +
  theme(
    axis.text.x = element_text(angle = 45, hjust = 1),
    legend.position = "none"
  ) +
  labs(
    title = "Dotplot of PRESORT library AOC using relative total area",
    x = "Sample",
    y = "AOC",
    color = ''
  )
##########################

########## GR50 dotplot ##########
ed20_ll3_reltot <- ggplot(data = drm_ed_ll3_reltot, 
                  aes(x = Sample, 
                      y = ED20)) +
  geom_dotplot(
    aes(fill = sensitivity),
    binaxis = "y",
    stackdir = "center",
    color = "black") +
  facet_wrap(~ Drug, scales = "free") +
  geom_hline(data = df_median_eds_ll3_reltot,
             aes(yintercept = median_ED20),
             colour = "red",
             linetype = "dashed"
  ) +
  theme_minimal(base_size = 14) +
  scale_y_continuous(trans = "pseudo_log") +
  theme(
    axis.text.x = element_text(angle = 45, hjust = 1),
    legend.position = "none"
  ) +
  labs(
    title = "Dotplot of PRESORT library ED20 using reltot",
    x = "Sample",
    y = "ED20",
    color = ''
  )
##########################

########## GR50 log2 dotplot ##########
ed20_ll3_log2_reltot <- ggplot(data = drm_ed_ll3_reltot, 
                  aes(x = Sample, 
                      y = ED20)) +
  geom_dotplot(
    aes(fill = sensitivity),
    binaxis = "y",
    stackdir = "center",
    color = "black") +
  facet_wrap(~ Drug, scales = "free") +
  geom_hline(data = df_median_eds_ll3_reltot,
             aes(yintercept = median_ED20),
             colour = "red",
             linetype = "dashed"
  ) +
  scale_y_continuous(trans = "log2") +
  theme_minimal(base_size = 14) +
  theme(
    axis.text.x = element_text(angle = 45, hjust = 1),
    legend.position = "none"
  ) +
  labs(
    title = "Dotplot of PRESORT library ED20 using relative total area",
    x = "Sample",
    y = "GR50",
    color = ''
  )
################################

ggsave("drc_ll3_oxa_reltot.svg", drc_ll3_oxa_reltot, width = 7, height = 6, dpi = 300)
ggsave("drc_ll3_sn_reltot.svg", drc_ll3_sn_reltot, width = 7, height = 6, dpi = 300)
ggsave("aoc_ll3_reltot.svg", aoc_ll3_reltot, width = 12, height = 6, dpi = 300)
ggsave("ed20_ll3_reltot.svg", ed20_ll3_reltot, width = 12, height = 6, dpi = 300)
ggsave("ed20_ll3_log2_reltot.svg", ed20_ll3_log2_reltot, width = 12, height = 6, dpi = 300)

drc_ll3_oxa_html_reltot <- ggplotly(drc_ll3_oxa_reltot, tooltip = "text")
htmlwidgets::saveWidget(as_widget(drc_ll3_oxa_html_reltot), 
                        "drc_ll3_oxa_html_reltot.html")

drc_ll3_sn_html_reltot <- ggplotly(drc_ll3_sn_reltot, tooltip = "text")
htmlwidgets::saveWidget(as_widget(drc_ll3_sn_html_reltot), 
                        "drc_ll3_sn_html_reltot.html")
#################################################################


```

Creating SVG of slow and fast-growing samples - Relative total area
```{r}

setwd("C:/Users/crist/OneDrive - NTNU/Phd/Papers/Screeningartikkel/data_analysis/gathered_analysis/reltot/drc")

df_combined_slow_reltot <- df_predictions_ll3_reltot%>%
  filter(
    Sample %in% c("Sample 28", "Sample 25", "Sample 8", "Sample 12", "Sample 10", "Sample 23", "Sample 34", "Sample 38", "Mean Prediction")
   )
  
df_summary_slow_reltot <- df_combined_slow_reltot %>%
  group_by(Drug, Concentration_nM) %>%
  summarize(
    mean_pred   = mean(pred, na.rm = TRUE),
    median_pred = median(pred, na.rm = TRUE),
    .groups = "drop"
  )%>%
  pivot_longer(
    cols = c(mean_pred, median_pred),
    names_to = "statistic",
    values_to = "agg_pred"
  )

df_combined_fast_reltot <- df_predictions_ll3_reltot%>%
  filter(
    Sample %in% c("Sample 3", "Sample 1", "Sample 13", "Sample 7", "Sample 31", "Sample 24", "Sample 4", "Sample 30", "Mean Prediction")
    )

df_summary_fast_reltot <- df_combined_fast_reltot %>%
  group_by(Drug, Concentration_nM) %>%
  summarize(
    mean_pred   = mean(pred, na.rm = TRUE),
    median_pred = median(pred, na.rm = TRUE),
    .groups = "drop"
  )%>%
  pivot_longer(
    cols = c(mean_pred, median_pred),
    names_to = "statistic",
    values_to = "agg_pred"
  )

################ Dose response curves for slow growing samples ################
drc_ll3_slow_oxa_reltot <- 
  ggplot(data = subset(df_combined_slow_reltot, Drug == "OXA"),
  aes(
    x    = Concentration_nM,
    y    = pred,
    group = Sample
  )) +
  # Sample lines
  geom_line(
    aes(color = Sample),
    linewidth = 1
  ) +
  # Summary lines
  geom_line(
    data = subset(df_summary_ll3_reltot, statistic == "mean_pred" & Drug == "OXA"),
    aes(
      x = Concentration_nM,
      y = agg_pred),
    inherit.aes = FALSE,
    linewidth = 1.4
  ) +
  geom_line(
    data = subset(df_summary_slow_reltot, statistic == "mean_pred" & Drug == "OXA"),
    aes(
      x = Concentration_nM,
      y = agg_pred),
    inherit.aes = FALSE,
    linewidth = 1.4,
    color = "red",
    linetype = "dashed"
  ) +
  # ED vertical lines, no legend
  geom_vline(
    data        = subset(df_vlines_ll3_reltot, Drug == "OXA"),
    aes(xintercept = ED_value, linetype = ED_label),
    inherit.aes = FALSE,
    color       = "red",
    linewidth   = 0.8,
    alpha       = 0.7,
    show.legend = FALSE
  ) +
  scale_x_log10() +
  # Use your combined colors
  theme_minimal(base_size = 14) +
  labs(
    title = "Dose-response curves for slow growing samples using relative total area, oxaliplatin",
    x     = "Concentration (uM)",
    y     = "Predicted normalized relative total area"
  )

drc_ll3_slow_sn_reltot <- 
  ggplot(data = subset(df_combined_slow_reltot, Drug == "SN-38"),
  aes(
    x    = Concentration_nM,
    y    = pred,
    group = Sample
  )) +
  # Sample lines
  geom_line(
    aes(color = Sample),
    linewidth = 1
  ) +
  # Summary lines
  geom_line(
    data = subset(df_summary_ll3_reltot, statistic == "mean_pred" & Drug == "SN-38"),
    aes(
      x = Concentration_nM,
      y = agg_pred),
    inherit.aes = FALSE,
    linewidth = 1.4
  ) +
  geom_line(
    data = subset(df_summary_slow_reltot, statistic == "mean_pred" & Drug == "SN-38"),
    aes(
      x = Concentration_nM,
      y = agg_pred),
    inherit.aes = FALSE,
    linewidth = 1.4,
    color = "red",
    linetype = "dashed"
  ) +
  # ED vertical lines, no legend
  geom_vline(
    data        = subset(df_vlines_ll3_reltot, Drug == "SN-38"),
    aes(xintercept = ED_value, linetype = ED_label),
    inherit.aes = FALSE,
    color       = "red",
    linewidth   = 0.8,
    alpha       = 0.7,
    show.legend = FALSE
  ) +
  scale_x_log10() +
  # Use your combined colors
  theme_minimal(base_size = 14) +
  labs(
    title = "Dose-response curves for slow growing samples using relative total area, SN-38",
    x     = "Concentration (nM)",
    y     = "Predicted normalized relative total area"
  )
##################################################################

################ Dose response curves for fast growing samples ################
drc_ll3_fast_oxa_reltot <- 
  ggplot(data = subset(df_combined_fast_reltot, Drug == "OXA"),
  aes(
    x    = Concentration_nM,
    y    = pred,
    group = Sample
  )) +
  # Sample lines
  geom_line(
    aes(color = Sample),
    linewidth = 1
  ) +
  # Summary lines
  geom_line(
    data = subset(df_summary_ll3_reltot, statistic == "mean_pred" & Drug == "OXA"),
    aes(
      x = Concentration_nM,
      y = agg_pred),
    inherit.aes = FALSE,
    linewidth = 1.4
  ) +
  geom_line(
    data = subset(df_summary_fast_reltot, statistic == "mean_pred" & Drug == "OXA"),
    aes(
      x = Concentration_nM,
      y = agg_pred),
    inherit.aes = FALSE,
    linewidth = 1.4,
    color = "red",
    linetype = "dashed"
  ) +
  # ED vertical lines, no legend
  geom_vline(
    data        = subset(df_vlines_ll3_reltot, Drug == "OXA"),
    aes(xintercept = ED_value, linetype = ED_label),
    inherit.aes = FALSE,
    color       = "red",
    linewidth   = 0.8,
    alpha       = 0.7,
    show.legend = FALSE
  ) +
  scale_x_log10() +
  # Use your combined colors
  theme_minimal(base_size = 14) +
  labs(
    title = "Dose-response curves for fast growing samples using relative total area, oxaliplatin",
    x     = "Concentration (uM)",
    y     = "Predicted normalized relative total area"
  )

drc_ll3_fast_sn_reltot <- 
  ggplot(data = subset(df_combined_fast_reltot, Drug == "SN-38"),
  aes(
    x    = Concentration_nM,
    y    = pred,
    group = Sample
  )) +
  # Sample lines
  geom_line(
    aes(color = Sample),
    linewidth = 1
  ) +
  # Summary lines
  geom_line(
    data = subset(df_summary_ll3_reltot, statistic == "mean_pred" & Drug == "SN-38"),
    aes(
      x = Concentration_nM,
      y = agg_pred),
    inherit.aes = FALSE,
    linewidth = 1.4
  ) +
  geom_line(
    data = subset(df_summary_fast_reltot, statistic == "mean_pred" & Drug == "SN-38"),
    aes(
      x = Concentration_nM,
      y = agg_pred),
    inherit.aes = FALSE,
    linewidth = 1.4,
    color = "red",
    linetype = "dashed"
  ) +
  # ED vertical lines, no legend
  geom_vline(
    data        = subset(df_vlines_ll3_reltot, Drug == "SN-38"),
    aes(xintercept = ED_value, linetype = ED_label),
    inherit.aes = FALSE,
    color       = "red",
    linewidth   = 0.8,
    alpha       = 0.7,
    show.legend = FALSE
  ) +
  scale_x_log10() +
  # Use your combined colors
  theme_minimal(base_size = 14) +
  labs(
    title = "Dose-response curves for fast growing samples using relative total area, SN-38",
    x     = "Concentration (nM)",
    y     = "Predicted normalized relative total area"
  )
##################################################################

ggsave("drc_ll3_slow_oxa_reltot.svg", drc_ll3_slow_oxa_reltot, height = 6, width = 7, dpi = 300)
ggsave("drc_ll3_slow_sn_reltot.svg", drc_ll3_slow_sn_reltot, height = 6, width = 7, dpi = 300)

ggsave("drc_ll3_fast_oxa_reltot.svg", drc_ll3_fast_oxa_reltot, height = 6, width = 7, dpi = 300)
ggsave("drc_ll3_fast_sn_reltot.svg", drc_ll3_fast_sn_reltot, height = 6, width = 7, dpi = 300)


```

Create growth curve of control well relative total area from all samples
```{r}
library(tidyverse)
library(ggplot2)

setwd("C:/Users/crist/OneDrive - NTNU/Phd/Papers/Screeningartikkel/data_analysis/gathered_analysis")

data_all <- read.csv("data_all.csv")%>%
  filter(Drug != "SN-38 + OXA")

setwd("C:/Users/crist/OneDrive - NTNU/Phd/Papers/Screeningartikkel/data_analysis/gathered_analysis/reltot")
# Normalisation and summarisation
control_data_reltot <- data_all %>%
  filter(
    Concentration_nM == "0",
    Day <= 7)%>%
  filter(!(Sample %in% c('Sample 16', 'Sample 21', 'Sample 29')))%>%
  group_by(Sample, Day)%>%
  summarise(
    mean_reltot = mean(Relative_total_area, na.rm = TRUE),
    sd_reltot = sd(Relative_total_area, na.rm = TRUE)
  ) %>%
  ungroup()

control_data_reltot$Sample <- fct_reorder(
  control_data_reltot$Sample,
  as.numeric(gsub("Sample ", "", as.character(control_data_reltot$Sample)))
)

control_growth_rate <- control_data_reltot%>%
  ggplot(aes(
    x = Day,
    y = mean_reltot,
    group = Sample,
    color = Sample)
  ) + 
  geom_line(linewidth = 0.6, alpha = 0.8) +  
  geom_point(size = 1, alpha = 0.9) +  
  geom_hline(yintercept = 1.2, color = "black", linetype = "dashed") +
  geom_errorbar(aes(ymin = mean_reltot - sd_reltot, ymax = mean_reltot + sd_reltot), width = 0.075, size = 0.5, alpha = 0.6) + 
  labs(
        title = "Control growth rate of all samples",
        x = "Days since seeding",
        y = "Relative total area",
        color = "Sample"
    ) + 
  theme_classic(base_size = 14)


ggsave("control_growth_rate.svg", control_growth_rate, width = 10, height = 6, dpi = 300)

plotly_control_growth_rate <- ggplotly(control_growth_rate)
htmlwidgets::saveWidget(as_widget(plotly_control_growth_rate), 
                        "plotly_control_growth_rate.html")

```

GR50 vs AOC
```{r}
library(tidyverse)
library(ggpubr)
library(gridExtra)
library(ggplot2)
library(openxlsx)
library(dplyr)
library(tidyr)
library(plotly)
library(htmlwidgets)

setwd("C:/Users/crist/OneDrive - NTNU/Phd/Papers/Screeningartikkel/data_analysis/gathered_analysis/aoc_gr50")

#Creating dataframe combining ed_ll3 and df_predictions AOC
df_aoc_gr50 <- left_join(df_predictions_aoc, ed_ll3, by = c("Sample", "Drug"))%>%
  dplyr::select(Sample, Drug, Estimate_abs_50, Lower_abs_50, Upper_abs_50, AOC)

df_aoc_gr50$Sample <- fct_reorder(
  df_aoc_gr50$Sample,
  as.numeric(gsub("Sample ", "", as.character(df_aoc_gr50$Sample)))
)

aoc_gr50_oxa <- df_aoc_gr50%>%
  filter(Drug == "OXA")

aoc_gr50_sn <- df_aoc_gr50%>%
  filter(Drug == "SN-38")

#Saving GR-50 medians in separate dataframe for plotting of H-lines. AOC-medians calculated above.   
df_medians_oxa <- aoc_gr50_oxa %>%
  summarise(
    median_gr50 = median(Estimate_abs_50, na.rm = TRUE),
    median_aoc = median(AOC, na.rm = TRUE)
  )

df_medians_sn <- aoc_gr50_sn %>%
  summarise(
    median_gr50 = median(Estimate_abs_50, na.rm = TRUE),
    median_aoc = median(AOC, na.rm = TRUE)
  )

########## Creating model and extracting correlation coefficient between the log2(GR50) and AOC for oxaliplatin ##########
model_aoc_gr50_oxa <- lm(log2(Estimate_abs_50) ~ AOC, data = aoc_gr50_oxa)
summary(model_aoc_gr50_oxa)

corr_aoc_gr50_oxa <- cor(log2(aoc_gr50_oxa$Estimate_abs_50), aoc_gr50_oxa$AOC)

# Create a new data frame with a sequence of AOC values for prediction
newdata_oxa <- data.frame(AOC = seq(min(aoc_gr50_oxa$AOC), max(aoc_gr50_oxa$AOC), length.out = 1000))

# Get predictions and standard errors on the link scale (i.e., log2 scale)
predictions_oxa <- predict(model_aoc_gr50_oxa, newdata = newdata_oxa, se.fit = TRUE)

# Add the predicted fit and compute the 95% confidence intervals on the log2 scale
newdata_oxa$fit_log2 <- predictions_oxa$fit
newdata_oxa$lower_log2 <- predictions_oxa$fit - 1.96 * predictions_oxa$se.fit
newdata_oxa$upper_log2 <- predictions_oxa$fit + 1.96 * predictions_oxa$se.fit

# Back-transform to the original scale using 2^x, because our model used log2()
newdata_oxa$fit <- 2^(newdata_oxa$fit_log2)
newdata_oxa$lower <- 2^(newdata_oxa$lower_log2)
newdata_oxa$upper <- 2^(newdata_oxa$upper_log2)

#Plotting
plot_aoc_gr50_oxa <- ggplot() + 
  geom_point(data = aoc_gr50_oxa, aes(x= AOC, y = Estimate_abs_50, color = Sample), position = position_jitter(width = 0, height = 0.1)) + 
  geom_line(data = newdata_oxa, aes(x = AOC, y = fit), color = "blue", linewidth = 1) +
  geom_ribbon(data = newdata_oxa, aes(x = AOC, ymin = lower, ymax = upper), alpha = 0.2, fill = "blue") +
  scale_y_continuous(trans = "log2") +
  theme_minimal(base_size = 14) +
  labs(
    title = "Scatterplot of AOC vs. GR50 for oxaliplatin",
    x = "AOC",
    y = "GR50 (uM)",
    color = 'Sample') + 
  geom_vline(data = df_medians_oxa,
             aes(xintercept = median_aoc),
             colour = "red",
             linetype = "dashed") + 
  geom_hline(data = df_medians_oxa,
             aes(yintercept = median_gr50),
             colour = "blue",
             linetype = "dashed")

ggsave("plot_aoc_gr50_oxa.svg", plot_aoc_gr50_oxa, width = 7, height = 6, dpi = 300)

#Creating an interactive plot.
plotly_aoc_gr50_oxa <- ggplotly(plot_aoc_gr50_oxa)
htmlwidgets::saveWidget(as_widget(plotly_aoc_gr50_oxa), 
                        "plotly_aoc_gr50_oxa.html")
###################################################################################################################

########## Creating model and extracting correlation coefficient between the log2(GR50) and AOC for SN-38 ##########
model_aoc_gr50_sn <- lm(log2(Estimate_abs_50) ~ AOC, data = aoc_gr50_sn)
summary(model_aoc_gr50_sn)

corr_aoc_gr50_sn <- cor(log2(aoc_gr50_sn$Estimate_abs_50), aoc_gr50_sn$AOC, use = "complete.obs")

# Create a new data frame with a sequence of AOC values for prediction
newdata_sn <- data.frame(AOC = seq(min(aoc_gr50_sn$AOC), max(aoc_gr50_sn$AOC), length.out = 1000))

# Get predictions and standard errors on the link scale (i.e., log2 scale)
predictions_sn <- predict(model_aoc_gr50_sn, newdata = newdata_sn, se.fit = TRUE)

# Add the predicted fit and compute the 95% confidence intervals on the log2 scale
newdata_sn$fit_log2 <- predictions_sn$fit
newdata_sn$lower_log2 <- predictions_sn$fit - 1.96 * predictions_sn$se.fit
newdata_sn$upper_log2 <- predictions_sn$fit + 1.96 * predictions_sn$se.fit

# Back-transform to the original scale using 2^x, because our model used log2()
newdata_sn$fit <- 2^(newdata_sn$fit_log2)
newdata_sn$lower <- 2^(newdata_sn$lower_log2)
newdata_sn$upper <- 2^(newdata_sn$upper_log2)

#Plotting
lower_bound <- aoc_gr50_sn$AOC[aoc_gr50_sn$Sample == "Sample 28"][1]
upper_bound <- newdata_sn$upper[which.min(abs(newdata_sn$AOC - lower_bound))]

plot_aoc_gr50_sn <- ggplot() + 
  geom_point(data = aoc_gr50_sn, aes(x= AOC, y = Estimate_abs_50, color = Sample), position = position_jitter(width = 0, height = 0.1)) + 
  geom_line(data = newdata_sn, aes(x = AOC, y = fit), color = "blue", linewidth = 1) +
  geom_ribbon(data = newdata_sn, aes(x = AOC, ymin = lower, ymax = upper), alpha = 0.2, fill = "blue") +
  scale_y_continuous(trans = "log2", limits = c(NA, upper_bound)) +
  scale_x_continuous(limits = c(lower_bound, NA)) +  # set lower limit for x-axis
  theme_minimal(base_size = 14) +
  labs(
    title = "Scatterplot of AOC vs. GR50 for SN-38",
    x = "AOC",
    y = "GR50 (nM)",
    color = 'Sample') + 
  geom_vline(data = df_medians_sn,
             aes(xintercept = median_aoc),
             colour = "red",
             linetype = "dashed") + 
  geom_hline(data = df_medians_sn,
             aes(yintercept = median_gr50),
             colour = "blue",
             linetype = "dashed")

ggsave("plot_aoc_gr50_sn.svg", plot_aoc_gr50_sn, width = 7, height = 6, dpi = 300)

#Creating an interactive plot.
plotly_aoc_gr50_sn <- ggplotly(plot_aoc_gr50_sn)
htmlwidgets::saveWidget(as_widget(plotly_aoc_gr50_sn), 
                        "plotly_aoc_gr50_sn.html")
#############################################################################################################


```

Fitting dose-response to theoretical samples to examine the effect of growth-rate on dose-response
```{r}
library(tidyverse)
library(ggpubr)
library(gridExtra)
library(ggplot2)
library(drc)
library(openxlsx)
library(purrr)
library(dplyr)
library(tidyr)
library(plotly)

setwd("C:/Users/crist/OneDrive - NTNU/Phd/Papers/Screeningartikkel/data_analysis/gathered_analysis/crc_x_y_z")

#reading data
data_xyz <- read.csv("theoretical_samples.csv", sep = ";", dec = ",")%>%
  mutate(
    Day = as.numeric(Day),
    Concentration_nM = as.numeric(Concentration_nM),
    Relative_total_area = as.numeric(Relative_total_area)
  )%>%
  group_by(Sample, Drug)%>%
  mutate(
    normalized_reltot = Relative_total_area / mean(Relative_total_area[Concentration_nM == 0], na.rm = TRUE)
  )%>% 
  group_by(Sample, Drug, Concentration_nM) %>%
  summarise(
    mean_reltot = mean(normalized_reltot, na.rm = TRUE),
    sd_reltot = sd(normalized_reltot, na.rm = TRUE)
  ) %>%
  ungroup()

#Creating a new dataframe for calculating growth rate inhibition metrics
data_gr_theoretical <- read.csv("theoretical_samples.csv", sep = ";", dec = ",")%>%
  mutate(
    Day = as.numeric(Day),
    Concentration_nM = as.numeric(Concentration_nM),
    Relative_total_area = as.numeric(Relative_total_area)
  )%>%
  mutate(
    Growth_rate = log2(Relative_total_area)
  )%>%
  group_by(Sample, Drug)%>%
  mutate(
    gr0 = mean(Growth_rate[Concentration_nM == 0], na.rm = TRUE),
    gr = 2^(Growth_rate/gr0) -1
  )%>%
  ungroup()%>%
  group_by(Sample, Drug, Concentration_nM)%>%
  summarise(
    mean_gr = mean(gr, na.rm = TRUE),
    sd_gr = sd(gr, na.rm = TRUE),
    cv_gr = sd_gr/mean_gr,
    n_rep = n(),
  )%>%
  ungroup()


########################### Creating Log-logistic 3 parameter models - Relative total area ###########################
drm_xyz <- data_xyz %>%
  group_by(Sample, Drug) %>%
  do(
    model = drm(
      formula = mean_reltot ~ Concentration_nM,
      data    = .,
      fct     = LL.3u()
    )
  )

#Extracting ED-values (adaptable for different levels of inhibition)
drm_xyz_indexed <- drm_xyz %>%
  mutate(row_id = row_number())

# 2) Split it row by row. Each list element is now a 1-row tibble
models_split <- drm_xyz_indexed %>%
  group_split(row_id)

# 3) Define a small helper to safely extract ED with "delta" intervals
safe_ED_delta <- function(fit, p, type = "absolute") {
  # Attempt to get a matrix with "Estimate", "Lower", "Upper"
  # If it doesn't have them, return NA for those
  mat <- ED(fit, p, type = type, interval = "delta")
  # 'mat' is often 1 x 4 with columns: Estimate, Std. Error, Lower, Upper

  coln <- colnames(mat)
  est  <- if ("Estimate" %in% coln) mat[1, "Estimate"] else NA_real_
  lwr  <- if ("Lower"    %in% coln) mat[1, "Lower"]    else NA_real_
  upr  <- if ("Upper"    %in% coln) mat[1, "Upper"]    else NA_real_

  c(Estimate = est, Lower = lwr, Upper = upr)
}

# 4) Map over each row and build your data frame
ed_xyz <- map_dfr(
  models_split,
  function(one_row) {
    sample_i <- one_row$Sample
    drug_i   <- one_row$Drug
    fit_i    <- one_row$model[[1]]

    # Safely extract ED values using the helper
    ed20_abs <- safe_ED_delta(fit_i, 0.8, type = "absolute")
    aic_val <- AIC(fit_i)
    bic_val <- BIC(fit_i)
    ed50_rel <- safe_ED_delta(fit_i, 0.5, type = "relative")
    ed50_abs <- safe_ED_delta(fit_i, 0.5, type = "absolute")
    ed40_abs <- safe_ED_delta(fit_i, 0.6, type = "absolute")
    ed30_abs <- safe_ED_delta(fit_i, 0.7, type = "absolute")
    
    data.frame(
      Sample = sample_i,
      Drug   = drug_i,
      
      # "absolute" ED20
      Estimate_abs_20 = ed20_abs["Estimate"],
      Lower_abs_20    = ed20_abs["Lower"],
      Upper_abs_20    = ed20_abs["Upper"],

      bic = bic_val,
      aic = aic_val,

      # "relative" ED50
      Estimate_rel  = ed50_rel["Estimate"],
      Lower_rel     = ed50_rel["Lower"],
      Upper_rel     = ed50_rel["Upper"],

      # "absolute" ED50
      Estimate_abs_50 = ed50_abs["Estimate"],
      Lower_abs_50    = ed50_abs["Lower"],
      Upper_abs_50    = ed50_abs["Upper"],

      # "absolute" ED40
      Estimate_abs_40 = ed40_abs["Estimate"],
      Lower_abs_40    = ed40_abs["Lower"],
      Upper_abs_40    = ed40_abs["Upper"],

      # "absolute" ED30
      Estimate_abs_30 = ed30_abs["Estimate"],
      Lower_abs_30    = ed30_abs["Lower"],
      Upper_abs_30    = ed30_abs["Upper"]
    )
  }
)

custom_order <- c("crc-10", "crc-5", "crc-4", "crc-3", "crc-2", 
                  "crc-1.9", "crc-1.8", "crc-1.7", "crc-1.6", "crc-1.5")

ed_xyz$Sample <-  factor(ed_xyz$Sample, levels = custom_order)
ed_xyz <- ed_xyz[order(ed_xyz$Sample), ]
##############################################################

########################### Plotting Log-logistic 3 parameter models - Relative total area ###########################
#OBS: Til artikkelen må du plotte denne med median og gjennomsnitt fra RELTOT. Antakelig bare flytte denne koden over i reltot-området?
#Calculating ED-values, saving to dataframe, and finding the median
drm_ed_xyz <- drm_xyz %>%
  filter(Drug != "SN-38 + OXA")%>%
  rowwise() %>%
  mutate(
    ED20 = tryCatch(ED(model, 0.8, type = "absolute")[1, "Estimate"], error = function(e) NA),
    ED30 = tryCatch(ED(model, 0.7, type = "absolute")[1, "Estimate"], error = function(e) NA),
    ED40 = tryCatch(ED(model, 0.6, type = "absolute")[1, "Estimate"], error = function(e) NA),
    ED50 = tryCatch(ED(model, 0.5, type = "absolute")[1, "Estimate"], error = function(e) NA)
  ) %>%
  ungroup()%>%
  mutate(
    across(
      starts_with("ED"), 
      ~ ifelse(is.infinite(.x), NA, .x)
    )
  )

#Creating a dataframe of concentrations and predictions
df_predictions_xyz <- drm_ed_xyz %>%
  mutate(
    # Define max_conc for each Drug
    max_conc = case_when(
      Drug == "OXA"   ~ 120,
      Drug == "SN-38" ~ 320,
      TRUE            ~ 320
    ),
    # Define the number of points for each Drug
    num_points = case_when(
      Drug == "OXA"   ~ 1000,
      Drug == "SN-38" ~ 1000,
      TRUE            ~ 1000
    )
  ) %>%
  rowwise() %>%
  mutate(
    newdata = list(
      data.frame(
        Concentration_nM = seq(
          from = 0,
          to   = max_conc,
          length.out = num_points
        )
      )
    ),
    pred = list(
      predict(model, newdata = newdata)
    )
  ) %>%
  ungroup() %>%
  unnest(cols = c(newdata, pred)) %>%
  dplyr::select(Sample, Drug, Concentration_nM, pred)

# Create a lookup table for each drug's maximum concentration
drug_max_ranges <- tibble::tibble(
  Drug = c("OXA", "SN-38"),
  max_conc = c(120, 320)
)


#Making the plots
drc_xyz <- ggplot(df_predictions_xyz, 
                  aes(x = Concentration_nM, 
                      y = pred, 
                      group = Sample,
                      color = Sample, 
                      # Add a "text" aesthetic for tooltips in plotly
                      text = paste("Sample:", Sample,
                                   "<br>Concentration:", round(Concentration_nM, 2), 
                                   "<br>Predicted:", round(pred, 2))
                  )) +
  geom_line(linewidth = 1) +
  facet_wrap(~ Drug, scales = "fixed") +
  # Add vertical lines for median ED20, ED30, ED40, ED50
  geom_vline(
    data = df_vlines_ll3_reltot,
    aes(xintercept = ED_value, linetype = ED_label),
    color = "red",     
    linewidth = 0.8,
    alpha = 0.7
  ) +
  geom_hline(yintercept = 0.8, colour = "red", linetype = "dashed") +
  geom_line(
    data = df_summary_ll3_reltot,
    aes(x = Concentration_nM, 
        y = agg_pred,
        color = statistic),   
    linewidth = 1.4,
    inherit.aes = FALSE           
  ) +
  scale_color_manual(
    values = c(
      "mean_pred_reltot" = "blue",
      "median_pred_reltot" = "red"
    ),
    na.value = "grey50"
  ) +
  theme_minimal(base_size = 14) +
  labs(
    title = "Dose-response curves using the Log-logistic 3 parameter model and relative total area",
    x = "Concentration (uM/nM)",
    y = "Predicted Response",
    color = "Sample/Statistic"
  ) +
  scale_x_log10()

ggsave("drc_xyz.svg", drc_xyz, width = 18, height = 6)


drc_xyz_html <- ggplotly(drc_xyz, tooltip = "text")
htmlwidgets::saveWidget(as_widget(drc_xyz_html), 
                        "drc_xyz_html.html")
#################################################################

########################### Plotting ED-20 values as a bar-plot - Relative total area ###########################
barplot_reltot <- ed_xyz%>%
  ggplot(aes(x = factor(Sample, levels = unique(Sample)), 
             y = Estimate_abs_20, 
             group = Drug)) + 
  geom_bar(stat = "identity", position = position_dodge(width = 0.8),
           aes(fill = Drug)) + 
  geom_hline(aes(yintercept = 4.885622, linetype = "Median ED20 for OXA"), color = "red") + 
  geom_hline(aes(yintercept = 2.849118, linetype = "Median ED20 for SN-38"), color = "blue") + 
  scale_y_continuous(trans = "pseudo_log") +
  theme_minimal(base_size = 14) +
  theme(axis.text.x = element_text(angle = 45, hjust = 1)) + 
  labs(title = "Barplot of simulated sample ED20 - relative total area",
       x = "", 
       y= "ED20 (uM/nM)",
       linetype = "", 
       fill = "Drug")

ggsave("barplot.svg", barplot_reltot)

###################################################################

##############################################################################################################################################

########################### Creating Log-logistic 3 parameter models - GR-metrics###########################
drm_gr_theoretical <- data_gr_theoretical %>%
  group_by(Sample, Drug) %>%
  do(
    model = drm(
      formula = mean_gr ~ Concentration_nM,
      data    = .,
      fct     = LL.3u()
    )
  )

#Extracting ED-values (adaptable for different levels of inhibition)
drm_gr_theoretical_indexed <- drm_gr_theoretical %>%
  mutate(row_id = row_number())

# 2) Split it row by row. Each list element is now a 1-row tibble
models_split <- drm_gr_theoretical_indexed %>%
  group_split(row_id)

# 3) Define a small helper to safely extract ED with "delta" intervals
safe_ED_delta <- function(fit, p, type = "absolute") {
  # Attempt to get a matrix with "Estimate", "Lower", "Upper"
  # If it doesn't have them, return NA for those
  mat <- ED(fit, p, type = type, interval = "delta")
  # 'mat' is often 1 x 4 with columns: Estimate, Std. Error, Lower, Upper

  coln <- colnames(mat)
  est  <- if ("Estimate" %in% coln) mat[1, "Estimate"] else NA_real_
  lwr  <- if ("Lower"    %in% coln) mat[1, "Lower"]    else NA_real_
  upr  <- if ("Upper"    %in% coln) mat[1, "Upper"]    else NA_real_

  c(Estimate = est, Lower = lwr, Upper = upr)
}

# 4) Map over each row and build your data frame
ed_gr_theoretical <- map_dfr(
  models_split,
  function(one_row) {
    sample_i <- one_row$Sample
    drug_i   <- one_row$Drug
    fit_i    <- one_row$model[[1]]

    # Safely extract ED values using the helper
    ed20_abs <- safe_ED_delta(fit_i, 0.8, type = "absolute")
    aic_val <- AIC(fit_i)
    bic_val <- BIC(fit_i)
    ed50_rel <- safe_ED_delta(fit_i, 0.5, type = "relative")
    ed50_abs <- safe_ED_delta(fit_i, 0.5, type = "absolute")
    ed40_abs <- safe_ED_delta(fit_i, 0.6, type = "absolute")
    ed30_abs <- safe_ED_delta(fit_i, 0.7, type = "absolute")
    
    data.frame(
      Sample = sample_i,
      Drug   = drug_i,
      
      # "absolute" ED20
      Estimate_abs_20 = ed20_abs["Estimate"],
      Lower_abs_20    = ed20_abs["Lower"],
      Upper_abs_20    = ed20_abs["Upper"],

      bic = bic_val,
      aic = aic_val,

      # "relative" ED50
      Estimate_rel  = ed50_rel["Estimate"],
      Lower_rel     = ed50_rel["Lower"],
      Upper_rel     = ed50_rel["Upper"],

      # "absolute" ED50
      Estimate_abs_50 = ed50_abs["Estimate"],
      Lower_abs_50    = ed50_abs["Lower"],
      Upper_abs_50    = ed50_abs["Upper"],

      # "absolute" ED40
      Estimate_abs_40 = ed40_abs["Estimate"],
      Lower_abs_40    = ed40_abs["Lower"],
      Upper_abs_40    = ed40_abs["Upper"],

      # "absolute" ED30
      Estimate_abs_30 = ed30_abs["Estimate"],
      Lower_abs_30    = ed30_abs["Lower"],
      Upper_abs_30    = ed30_abs["Upper"]
    )
  }
)

custom_order <- c("crc-10", "crc-5", "crc-4", "crc-3", "crc-2", 
                  "crc-1.9", "crc-1.8", "crc-1.7", "crc-1.6", "crc-1.5")

ed_gr_theoretical$Sample <-  factor(ed_gr_theoretical$Sample, levels = custom_order)
ed_gr_theoretical <- ed_gr_theoretical[order(ed_gr_theoretical$Sample), ]
##############################################################

########################### Plotting Log-logistic 3 parameter models - GR-metrics ###########################
#Calculating ED-values, saving to dataframe, and finding the median
drm_ed_gr_theoretical <- drm_gr_theoretical %>%
  filter(Drug != "SN-38 + OXA")%>%
  rowwise() %>%
  mutate(
    ED20 = tryCatch(ED(model, 0.8, type = "absolute")[1, "Estimate"], error = function(e) NA),
    ED30 = tryCatch(ED(model, 0.7, type = "absolute")[1, "Estimate"], error = function(e) NA),
    ED40 = tryCatch(ED(model, 0.6, type = "absolute")[1, "Estimate"], error = function(e) NA),
    ED50 = tryCatch(ED(model, 0.5, type = "absolute")[1, "Estimate"], error = function(e) NA)
  ) %>%
  ungroup()%>%
  mutate(
    across(
      starts_with("ED"), 
      ~ ifelse(is.infinite(.x), NA, .x)
    )
  )

#Creating a dataframe of concentrations and predictions
df_predictions_gr_theoretical<- drm_ed_gr_theoretical %>%
  mutate(
    # Define max_conc for each Drug
    max_conc = case_when(
      Drug == "OXA"   ~ 120,
      Drug == "SN-38" ~ 320,
      TRUE            ~ 320
    ),
    # Define the number of points for each Drug
    num_points = case_when(
      Drug == "OXA"   ~ 1000,
      Drug == "SN-38" ~ 1000,
      TRUE            ~ 1000
    )
  ) %>%
  rowwise() %>%
  mutate(
    newdata = list(
      data.frame(
        Concentration_nM = seq(
          from = 0,
          to   = max_conc,
          length.out = num_points
        )
      )
    ),
    pred = list(
      predict(model, newdata = newdata)
    )
  ) %>%
  ungroup() %>%
  unnest(cols = c(newdata, pred)) %>%
  dplyr::select(Sample, Drug, Concentration_nM, pred)

# Create a lookup table for each drug's maximum concentration
drug_max_ranges <- tibble::tibble(
  Drug = c("OXA", "SN-38"),
  max_conc = c(120, 320)
)


#Making the plots
drc_gr_theoretical <- ggplot(df_predictions_gr_theoretical, 
                  aes(x = Concentration_nM, 
                      y = pred, 
                      group = Sample,
                      color = Sample, 
                      # Add a "text" aesthetic for tooltips in plotly
                      text = paste("Sample:", Sample,
                                   "<br>Concentration:", round(Concentration_nM, 2), 
                                   "<br>Predicted:", round(pred, 2))
                  )) +
  geom_line(linewidth = 1) +
  facet_wrap(~ Drug, scales = "fixed") +
  # Add vertical lines for median ED20, ED30, ED40, ED50
  geom_vline(
    data = df_vlines_ll3,
    aes(xintercept = ED_value, linetype = ED_label),
    color = "red",     
    linewidth = 0.8,
    alpha = 0.7
  ) +
  geom_line(
    data = df_summary_ll3,
    aes(x = Concentration_nM, 
        y = agg_pred,
        color = statistic),   
    linewidth = 1.4,
    inherit.aes = FALSE           
  ) +
  scale_color_manual(
    values = c(
      "mean_pred" = "blue",
      "median_pred" = "red"
    ),
    na.value = "grey50"
  ) +
  scale_color_manual(
    values = c(
      "mean_pred" = "blue",
      "median_pred" = "red"
    ),
    na.value = "grey50"
  ) +
  theme_minimal(base_size = 14) +
  labs(
    title = "Dose-response curves using the Log-logistic 3 parameter model",
    x = "Concentration (uM/nM)",
    y = "Predicted Response",
    color = "Sample/Statistic"
  ) +
  scale_x_log10()

ggsave("drc_gr_theoretical.svg", drc_gr_theoretical, width = 18, height = 6)


drc_gr_theoretical_html <- ggplotly(drc_gr_theoretical, tooltip = "text")
htmlwidgets::saveWidget(as_widget(drc_gr_theoretical_html), 
                        "drc_gr_theoretical_html.html")
#################################################################

########################### Plotting ED-50 values as a bar-plot - GR-metrics ###########################
barplot_gr <- ed_gr_theoretical%>%
  ggplot(aes(x = factor(Sample, levels = unique(Sample)), 
             y = Estimate_abs_50, 
             group = Drug)) + 
  geom_bar(stat = "identity", position = position_dodge(width = 0.8),
           aes(fill = Drug)) +   
  geom_hline(aes(yintercept = 4.435504, linetype = "Median GR50 for OXA"), color = "red") + 
  geom_hline(aes(yintercept = 6.083256, linetype = "Median GR50 for SN-38"), color = "blue") + 
  theme_minimal(base_size = 14) +
  scale_y_continuous(trans = "pseudo_log") +
  theme(axis.text.x = element_text(angle = 45, hjust = 1)) + 
  labs(title = "Barplot of simulated sample GR50 - GR metrics",
       x = "", 
       y= "GR50 (uM/nM)",
       linetype = "", 
       fill = "Drug")

ggsave("barplot_gr_theoretical.svg", barplot_gr)

###################################################################

```

Plotting ED50 as a time-course over the duration of the experiment using the LL3 model - GR
```{r}
library(tidyverse)
library(ggpubr)
library(gridExtra)
library(ggplot2)
library(drc)
library(openxlsx)
library(purrr)
library(dplyr)
library(tidyr)
library(plotly)

setwd("C:/Users/crist/OneDrive - NTNU/Phd/Papers/Screeningartikkel/data_analysis/gathered_analysis")

sem <- function(x, na.rm = TRUE) {
  sd(x, na.rm = na.rm) / sqrt(sum(!is.na(x)))
}


#################### Creating the models, and extracting the ED20-value to a dataframe ####################
# Selecting samples that have been in culture for 13-14 days 
#34: 1, 3, 5, 7, 9, 11, 14
#35: 1, 3, 5, 7, 9, 11, 14
#36: 1, 3, 5, 7, 9 ,11, 13
#50: 2, 3, 5, 7, 9, 12, 13
#51: 1, 3, 6, 7, 9, 12, 14
#53: 1, 2, 5, 7, 9, 12, 14
#56: 1, 3, 5, 7, 10, 12, 14
#57: 1, 3, 6, 7, 9, 11, 14
data_timecourse <- read.csv("data_all.csv")%>%
  filter(Sample %in% c('Sample 1', "Sample 3", "Sample 7", "Sample 8", "Sample 10", "Sample 12", "Sample 13"))%>%
  filter(Drug != "SN-38 + OXA")%>%
  filter(Relative_total_area != "1")%>%
  #filtering away conditions that do not converge using the LL.3u model
  filter(!(Sample == "Sample 1" & Day == "3"))%>%
  filter(!(Sample == "Sample 8" & Day == "2"))%>%
  filter(!(Sample == "Sample 12" & Day == "3"))%>%
  filter(!(Sample == "Sample 12" & Day == "4"))%>%
  filter(!(Sample == "Sample 1"& Day == "2"))%>%
  filter(!(Sample == "Sample 7" & Day == "2"))%>%
  filter(!(Sample == "Sample 10" & Day == "2"))

#Calculating GR-metrics
drc_data_timecourse <- data_timecourse %>%
  mutate(
    Growth_rate = log2(Relative_total_area)
  )%>%
  group_by(Sample, Drug, Day)%>%
  mutate(
    gr0 = mean(Growth_rate[Concentration_nM == 0], na.rm = TRUE),
    gr = 2^(Growth_rate/gr0) -1
  )%>%
  ungroup()%>%
  group_by(Sample, Drug, Concentration_nM, Day)%>%
  summarise(
    mean_gr = mean(gr, na.rm = TRUE),
    sd_gr = sd(gr, na.rm = TRUE),
    cv_gr = sd_gr/mean_gr,
    n_rep = n(),
  )%>%
  ungroup()

setwd("C:/Users/crist/OneDrive - NTNU/Phd/Papers/Screeningartikkel/data_analysis/gathered_analysis/ed_timecourse")
#Fitting the model to each sample and drug on every day of the experiment
drm_timecourse <- drc_data_timecourse %>%
  group_by(Sample, Drug, Day) %>%
  do(model = try(drm(
    formula = mean_gr ~ Concentration_nM,
    data    = .,
    fct     = LL.3u()
  ), silent = TRUE))

# 1) indexing and splitting rows
drm_timecourse_indexed <- drm_timecourse %>%
  mutate(row_id = row_number())

models_split <- drm_timecourse_indexed %>%
  group_split(row_id)


# 2) defining a function to extract ED-values where applicable, and return NA if not. 
safe_ED_delta <- function(fit, p, type = "absolute") {
  # Attempt to get a matrix with columns like "Estimate", "Std. Error", "Lower", "Upper".
  # We'll request interval="delta" here for delta-method confidence intervals.

  mat <- tryCatch(
    ED(fit, p, type = type, interval = "delta"),
    error = function(e) matrix(NA, nrow=1, ncol=4,
                               dimnames=list(NULL, c("Estimate","Std. Error","Lower","Upper")))
  )

  # 'mat' should be 1 x 4 if successful. If not, we filled it with NAs above.
  coln <- colnames(mat)
  est  <- if ("Estimate" %in% coln) mat[1, "Estimate"] else NA_real_
  lwr  <- if ("Lower"    %in% coln) mat[1, "Lower"]    else NA_real_
  upr  <- if ("Upper"    %in% coln) mat[1, "Upper"]    else NA_real_

  c(Estimate = est, Lower = lwr, Upper = upr)
}


# 3) Applying the function to our list, and then combining the values into a new dataframe along with the ED-values. 
ed_timecourse <- map_dfr(
  models_split,
  function(one_row) {
    # Extract metadata from this 1-row tibble
    sample_i <- one_row$Sample
    drug_i   <- one_row$Drug
    day_i    <- one_row$Day
    fit_i    <- one_row$model[[1]]  # 'model' is a list-col, so we take [[1]]

    # Example: compute ED20 as "the dose that brings normalized response down to 0.2"
    # If you prefer the dose that corresponds to 80% of control (20% inhibition),
    # then use 'p = 0.8' instead of 0.2.
    ed50_abs <- safe_ED_delta(fit_i, 0.5, type = "absolute")

    # AIC/BIC for the model, if you want them
    aic_val <- AIC(fit_i)
    bic_val <- BIC(fit_i)

    # Build a single-row data frame with the results
    data.frame(
      Sample = sample_i,
      Drug   = drug_i,
      Day    = day_i,
      
      Estimate_abs_50 = ed50_abs["Estimate"],
      Lower_abs_50    = ed50_abs["Lower"],
      Upper_abs_50    = ed50_abs["Upper"],
      
      AIC = aic_val,
      BIC = bic_val
    )
  }
)

ed_timecourse <- ed_timecourse %>%
  # Make sure Sample, Drug, Day are factors (or at least that Sample,Drug are factors).
  mutate(
    Day    = as.numeric(Day)
  ) %>%
  mutate(across(everything(), ~ ifelse(is.nan(.), NA, .)))%>%
  filter(!is.na(Estimate_abs_50))%>%
  mutate(Sample = factor(Sample, 
           levels = unique(Sample[order(as.numeric(gsub("Sample ", "", Sample)))])))

write.csv(ed_timecourse, "ed_timecourse.csv", row.names = FALSE)
######################################################################################

#################### creating a facet_wrap plot for ED50-value from day to day for all samples and drugs ####################
#with errorbar to show bound of estimate
ed_timecourse_plot_errorbar <- ggplot(ed_timecourse, aes(x = Day, y = Estimate_abs_50)) +
  geom_line(aes(group = 1),na.rm = TRUE) + 
  geom_point(na.rm = TRUE) +                
  geom_errorbar(
    aes(ymin = Lower_abs_50, ymax = Upper_abs_50),
    width = 0.2,
    na.rm = TRUE
  ) +
  scale_x_continuous(breaks = 1:14) +
  facet_grid(rows = vars(Sample),
             cols = vars(Drug),
             scales = "free_y",
             drop = FALSE) +
  theme_bw() +
  labs(title = "GR50 over Time",
       x = "Day",
       y = "GR50 (uM/nM)") +
  theme(axis.text.x = element_text(angle = 45, hjust = 1))

ggsave("ed_timecourse_plot_errorbar.svg", ed_timecourse_plot_errorbar, width = 12.5, height = 10.64, dpi = 300)

#Without errorbar to better show variation in ED-value
ed_timecourse_plot <- ggplot(ed_timecourse, aes(x = Day, y = Estimate_abs_50)) +
  geom_line(aes(group = 1),na.rm = TRUE) + 
  geom_point(na.rm = TRUE) +
  geom_hline(data = df_median_eds_ll3,
             aes(yintercept = median_ED50),
             colour = "red",
             linetype = "dashed",
             inherit.aes = FALSE
  ) +
  scale_x_continuous(breaks = 1:14) +
  facet_grid(rows = vars(Sample),
             cols = vars(Drug),
             scales = "free_y",
             drop = FALSE) +
  theme_bw() +
  labs(title = "GR50 over Time",
       x = "Day",
       y = "GR50 (uM/nM)") +
  theme(axis.text.x = element_text(angle = 45, hjust = 1))

ggsave("ed_timecourse_plot.svg", ed_timecourse_plot, width = 5, height = 10, dpi = 300)

########################################################################################################


#################### creating dose-response curves for each drug, facet_wrapped by sample/day. ####################
#Creating dataframes for plotting raw measures
drc_data_timecourse_oxa <- drc_data_timecourse%>%
  filter(Drug == "OXA")%>%
  arrange(as.numeric(gsub("Sample ", "", Sample)))%>%
  mutate(Sample = factor(Sample, 
           levels = unique(Sample[order(as.numeric(gsub("Sample ", "", Sample)))])))

drc_data_timecourse_oxa_36 <- drc_data_timecourse_oxa%>%
  filter(Sample == "Sample 3")

drc_data_timecourse_sn <- drc_data_timecourse%>%
  filter(Drug == "SN-38")%>%
  arrange(as.numeric(gsub("Sample ", "", Sample)))%>%
  mutate(Sample = factor(Sample, 
           levels = unique(Sample[order(as.numeric(gsub("Sample ", "", Sample)))])))

#Calculating ED-values, saving to dataframe, and finding the median
drm_ed_timecourse <- drm_timecourse %>%
  filter(Drug != "SN-38 + OXA")%>%
  rowwise() %>%
  mutate(
    ED20 = tryCatch(ED(model, 0.8, type = "absolute")[1, "Estimate"], error = function(e) NA),
    ED30 = tryCatch(ED(model, 0.7, type = "absolute")[1, "Estimate"], error = function(e) NA),
    ED40 = tryCatch(ED(model, 0.6, type = "absolute")[1, "Estimate"], error = function(e) NA),
    ED50 = tryCatch(ED(model, 0.5, type = "absolute")[1, "Estimate"], error = function(e) NA)
  ) %>%
  ungroup()%>%
  mutate(
    across(
      starts_with("ED"), 
      ~ ifelse(is.infinite(.x), NA, .x)
    )
  )

df_median_eds_timecourse <- drm_ed_timecourse %>%
  group_by(Drug) %>%
  summarize(
    median_ED20 = median(ED20, na.rm = TRUE),
    median_ED30 = median(ED30, na.rm = TRUE),
    median_ED40 = median(ED40, na.rm = TRUE),
    median_ED50 = median(ED50, na.rm = TRUE)
  ) %>%
  ungroup()

#Creating a dataframe of concentrations and predictions
df_predictions_timecourse <- drm_ed_timecourse %>%
  left_join(df_median_eds_timecourse, by = "Drug") %>%
  mutate(
    # Define max_conc for each Drug
    max_conc = case_when(
      Drug == "OXA"   ~ 120,
      Drug == "SN-38" ~ 320,
      TRUE            ~ 320
    ),
    # Define the number of points for each Drug
    num_points = case_when(
      Drug == "OXA"   ~ 1000,
      Drug == "SN-38" ~ 1000,
      TRUE            ~ 1000
    )
  ) %>%
  rowwise() %>%
  mutate(
    newdata = list(
      data.frame(
        Concentration_nM = seq(
          from = 0,
          to   = max_conc,
          length.out = num_points
        )
      )
    ),
    pred = list(
      predict(model, newdata = newdata)
    )
  ) %>%
  ungroup() %>%
  unnest(cols = c(newdata, pred)) %>%
  dplyr::select(Sample, Drug, Day, Concentration_nM, pred)

#Creating separate dataframes for each drug to facet_grid
df_predictions_timecourse_oxa <- df_predictions_timecourse%>%
  filter(Drug == "OXA")%>%
  arrange(as.numeric(gsub("Sample ", "", Sample)))%>%
  mutate(Sample = factor(Sample, 
           levels = unique(Sample[order(as.numeric(gsub("Sample ", "", Sample)))])))

df_predictions_timecourse_sn <- df_predictions_timecourse%>%
  filter(Drug == "SN-38")%>%
  arrange(as.numeric(gsub("Sample ", "", Sample)))%>%
  mutate(Sample = factor(Sample, 
           levels = unique(Sample[order(as.numeric(gsub("Sample ", "", Sample)))])))


### Plotting the data ###
#Oxaliplatin, only DRC
drc_timecourse_oxa <- df_predictions_timecourse_oxa%>%
  ggplot(aes(
    x = Concentration_nM,
    y = pred
  )) + 
  geom_line(
    linewidth = 1
  ) + 
  theme_minimal(base_size = 14) +
  theme(
    axis.text.x = element_text(angle = 45, hjust = 1)
  ) +
  facet_grid(Sample ~ Day, scales = "free") + 
  scale_x_log10(
    labels = label_number()
  ) + 
  labs(
    title = "Timecourse of dose-response curves for oxaliplatin",
    x = "Concentration in uM",
    y = "Inferred GR-value"
  ) 

#Oxaliplatin, with raw measurements
drc_timecourse_oxa_raw <- df_predictions_timecourse_oxa%>%
  ggplot(aes(
    x = Concentration_nM,
    y = pred
  )) + 
  geom_line(
    linewidth = 1
  ) + 
  geom_errorbar(
    data = drc_data_timecourse_oxa,
    aes(
      x    = Concentration_nM,
      y    = mean_gr,
      ymin = mean_gr - sd_gr,
      ymax = mean_gr + sd_gr
    ),
    width = 0,
    inherit.aes = FALSE
  ) +
  geom_point(
    data = drc_data_timecourse_oxa,
    aes(x = Concentration_nM, y = mean_gr),
    inherit.aes = FALSE,
    size = 1.8
  ) +
  theme_minimal(base_size = 14) +
  theme(
    axis.text.x = element_text(angle = 45, hjust = 1)
  ) +
  facet_grid(Sample ~ Day, scales = "free") + 
  scale_x_log10(
    labels = label_number()
  ) + 
  labs(
    title = "Timecourse of dose-response curves for oxaliplatin",
    x = "Concentration in uM",
    y = "Inferred GR-value"
  )

#CRC_36, only DRC
drc_timecourse_oxa_36 <- df_predictions_timecourse_oxa%>%
  filter(Sample == "Sample 3")%>%
  ggplot(aes(
    x = Concentration_nM,
    y = pred
  )) + 
  geom_line(
    linewidth = 1
  ) + 
  theme_minimal(base_size = 14) +
  theme(
    axis.text.x = element_text(angle = 45, hjust = 1)
  ) +
  facet_grid(Sample ~ Day, scales = "free") + 
  scale_x_log10(
    labels = label_number()
  ) + 
  labs(
    title = "Timecourse of dose-response curves for Sample 3 exposed to oxaliplatin",
    x = "Concentration in uM",
    y = "Inferred GR-value"
  ) 

#CRC_36, with raw measurements
drc_timecourse_oxa_36_raw <- df_predictions_timecourse_oxa%>%
  filter(Sample == "Sample 3")%>%
  ggplot(aes(
    x = Concentration_nM,
    y = pred
  )) + 
  geom_line(
    linewidth = 1
  ) + 
  geom_errorbar(
    data = drc_data_timecourse_oxa_36,
    aes(
      x    = Concentration_nM,
      y    = mean_gr,
      ymin = mean_gr - sd_gr,
      ymax = mean_gr + sd_gr
    ),
    width = 0,
    inherit.aes = FALSE
  ) +
  geom_point(
    data = drc_data_timecourse_oxa_36,
    aes(x = Concentration_nM, y = mean_gr),
    inherit.aes = FALSE,
    size = 1.8
  ) +
  theme_minimal(base_size = 14) +
  theme(
    axis.text.x = element_text(angle = 45, hjust = 1)
  ) +
  facet_grid(Sample ~ Day, scales = "free") + 
  scale_x_log10(
    labels = label_number()) + 
  labs(
    title = "Timecourse of dose-response curves for Sample 3 exposed to oxaliplatin",
    x = "Concentration in uM",
    y = "Inferred GR-value"
  )

#SN-38, only DRC
drc_timecourse_sn <- df_predictions_timecourse_sn%>%
  ggplot(aes(
    x = Concentration_nM,
    y = pred
  )) + 
  geom_line(
    linewidth = 1
  ) + 
  theme_minimal(base_size = 14) +
  theme(
    axis.text.x = element_text(angle = 45, hjust = 1)
  ) +
  facet_grid(Sample ~ Day, scales = "free") + 
  scale_x_log10(
    labels = label_number()
  ) + 
  labs(
    title = "Timecourse of dose-response curves for SN-38",
    x = "Concentration in nM",
    y = "Inferred GR-value"
  ) 

#SN-38, with raw measurements
drc_timecourse_sn_raw <- df_predictions_timecourse_sn%>%
  ggplot(aes(
    x = Concentration_nM,
    y = pred
  )) + 
  geom_line(
    linewidth = 1
  ) + 
  geom_errorbar(
    data = drc_data_timecourse_sn,
    aes(
      x    = Concentration_nM,
      y    = mean_gr,
      ymin = mean_gr - sd_gr,
      ymax = mean_gr + sd_gr
    ),
    width = 0,
    inherit.aes = FALSE
  ) +
  geom_point(
    data = drc_data_timecourse_sn,
    aes(x = Concentration_nM, y = mean_gr),
    inherit.aes = FALSE,
    size = 1.8
  ) +
  theme_minimal(base_size = 14) +
  theme(
    axis.text.x = element_text(angle = 45, hjust = 1)
  ) +
  facet_grid(Sample ~ Day, scales = "free") + 
  scale_x_log10(
    labels = label_number()
  ) + 
  labs(
    title = "Timecourse of dose-response curves for SN-38",
    x = "Concentration in nM",
    y = "Inferred GR-value"
  ) 

ggsave("drc_timecourse_oxa.svg", drc_timecourse_oxa, width = 10, height = 10, dpi = 300)
ggsave("drc_timecourse_oxa_36.svg", drc_timecourse_oxa_36, width = 15, height = 5, dpi = 300)
ggsave("drc_timecourse_sn.svg", drc_timecourse_sn, width = 10, height = 10, dpi = 300)

ggsave("drc_timecourse_oxa_raw.svg", drc_timecourse_oxa_raw, width = 10, height = 10, dpi = 300)
ggsave("drc_timecourse_oxa_36_raw.svg", drc_timecourse_oxa_36_raw, width = 15, height = 5, dpi = 300)
ggsave("drc_timecourse_sn_raw.svg", drc_timecourse_sn_raw, width = 10, height = 10, dpi = 300)
  
##############################################################################################

```

Identifying non-converging models. Specify dataframe before applying. 
```{r}
######### Identifying non-converging models ###########
safe_drm_fn <- safely(function(df) {
  drm(
    formula = mean_gr ~ Concentration_nM,
    data    = df,
    fct     = LL.3u(),
    control = drmc(maxIt = 10000)
  )
})

# 2. Split the data by Sample+Drug (nest each group)
results <- drc_data_timecourse %>%
  group_by(Sample, Drug, Day) %>%
  nest() %>%
  # 3. Apply (map) the safe function to each group's data
  mutate(fit = map(data, safe_drm_fn)) %>%
  ungroup()

# 4. Separate the successful fit object and errors into two columns
results_parsed <- results %>%
  mutate(
    model_obj = map(fit, "result"),  # the fitted drm model (if any)
    error_msg = map(fit, "error")    # the error object (if any)
  )

# 5. Identify which groups had errors
failed_groups <- results_parsed %>%
  filter(!map_lgl(error_msg, is.null)) 

failed_groups
#########################################################################
```
